# Supplementary material for: Personalized risk score prediction and testing policy adaptations of a COVID-19 population-based contact tracing network
Source: Epidemiol Infect. 2025 Jul 24;153:e90. doi: 10.1017/S0950268825100319 (PMC12394023; doi:10.1017/S0950268825100319)
Supplement: Wu et al. supplementary material [file S0950268825100319sup001.zip]

Archive with 10 entries (7 files):
- Appendix_Covid.docx
- Supplementary/
- Supplementary/.DS_Store
- Supplementary/submit_code/
- Supplementary/submit_code/covid_rep30_allft.py
- Supplementary/submit_data/
- Supplementary/submit_data/.DS_Store
- Supplementary/submit_data/contact_train_ft.csv
- Supplementary/submit_data/edge.csv
- Supplementary/submit_data/node_new_ft.csv
