# Supplementary material for: Personalized risk score prediction and testing policy adaptations of a COVID-19 population-based contact tracing network
Source: Epidemiol Infect. 2025 Jul 24;153:e90. doi: 10.1017/S0950268825100319 (PMC12394023; doi:10.1017/S0950268825100319)
Supplement: Wu et al. supplementary material [file S0950268825100319sup001.zip › Supplementary/submit_data/contact_train_ft.csv]

id	gender	age	case_age_max	case_n	case_severity_max	live_n	dine_n	test
828	1	74	71	1	2	0	0	Negative
829	1	86	71	1	2	0	0	Negative
830	1	80	71	1	2	0	0	Negative
831	1	68	71	1	2	0	0	Negative
832	1	57	71	1	2	0	0	Negative
833	0	75	71	1	2	0	0	Negative
834	1	43	71	1	2	0	0	Negative
835	0	46	71	1	2	0	0	Negative
836	0	63	71	1	2	0	0	Negative
837	1	62	71	1	2	0	0	Negative
838	0	76	71	1	2	0	0	Negative
839	1	64	71	1	2	0	0	Negative
840	0	84	71	1	2	0	0	Negative
841	1	19	71	1	2	1	0	Negative
842	0	72	71	1	2	0	0	Negative
843	1	82	71	1	2	0	0	Negative
844	0	43	71	1	2	1	0	Negative
845	0	3	71	1	2	1	0	Negative
846	0	63	71	1	2	0	0	Negative
847	1	66	71	1	2	0	0	Negative
848	0	81	71	1	2	1	0	Negative
849	0	70	71	1	2	0	0	Negative
850	0	40	71	1	2	0	0	Negative
851	0	33	71	1	2	0	0	Negative
852	1	37	71	1	2	0	0	Negative
854	1	65	73	1	2	0	0	Positive
870	0	71	73	1	2	1	0	Negative
872	1	52	52	1	2	1	0	Negative
873	0	54	66	1	3	1	0	Positive
874	1	31	66	1	3	1	0	Negative
875	1	67	65	1	2	0	1	Negative
876	1	46	65	1	2	0	1	Positive
877	0	18	65	1	2	0	1	Negative
878	0	40	65	1	2	0	1	Negative
879	0	67	65	1	2	0	0	Positive
880	1	68	65	1	2	0	0	Positive
881	0	67	65	1	2	0	0	Positive
882	0	70	65	1	2	0	0	Positive
883	0	32	34	1	3	0	0	Negative
884	0	30	34	1	3	0	0	Negative
885	1	40	34	1	3	0	0	Negative
886	0	23	34	1	3	0	0	Negative
887	0	22	34	1	3	0	0	Negative
888	1	38	34	1	3	0	0	Negative
889	0	7	34	1	3	1	0	Negative
890	0	36	34	1	3	1	0	Negative
891	0	50	34	1	3	0	0	Negative
892	1	24	34	1	3	0	0	Negative
893	0	53	34	1	3	1	0	Negative
894	0	31	34	1	3	0	0	Negative
895	1	34	34	1	3	0	0	Negative
908	0	23	74	1	3	1	0	Negative
909	1	56	55	1	3	0	0	Negative
910	1	64	55	1	3	0	0	Negative
911	1	78	55	1	3	1	1	Negative
912	0	74	55	1	3	1	1	Negative
913	0	47	55	1	3	1	1	Negative
914	0	11	55	1	3	1	1	Negative
915	1	28	55	1	3	0	1	Negative
916	0	27	55	1	3	0	1	Negative
917	1	55	55	1	3	0	0	Positive
918	0	54	55	1	3	0	0	Negative
919	1	59	55	1	3	0	0	Negative
920	0	58	55	1	3	0	0	Negative
921	1	59	55	1	3	0	0	Negative
922	1	44	55	1	3	0	0	Negative
923	1	67	50	1	3	0	0	Negative
924	1	55	50	1	3	0	1	Positive
925	1	48	50	1	3	0	1	Negative
926	1	52	50	1	3	0	1	Negative
927	0	48	50	1	3	0	1	Negative
928	1	73	50	1	3	0	1	Negative
929	0	70	50	1	3	0	1	Negative
930	0	12	50	1	3	0	1	Negative
931	0	10	50	1	3	1	0	Negative
932	1	55	50	1	3	0	0	Negative
933	1	37	50	1	3	0	0	Positive
934	1	57	50	1	3	0	0	Positive
935	1	58	50	1	3	0	1	Negative
936	1	65	50	1	3	0	0	Negative
937	0	55	50	1	3	0	0	Negative
943	1	57	53	1	3	1	0	Positive
944	1	12	45	2	3	2	0	Positive
945	0	58	56	1	3	1	0	Negative
946	1	24	39	1	3	0	0	Negative
947	0	32	39	1	3	0	0	Negative
948	1	44	39	1	3	0	0	Negative
949	1	72	39	1	3	0	0	Negative
950	0	61	39	1	3	0	0	Negative
951	1	28	39	1	3	0	0	Negative
952	0	39	39	1	3	0	0	Negative
953	1	64	39	1	3	0	0	Negative
954	1	52	39	1	3	0	0	Negative
955	0	57	39	1	3	0	0	Negative
956	0	28	39	1	3	0	0	Negative
957	1	63	39	1	3	0	0	Negative
958	1	36	39	1	3	0	0	Negative
959	1	50	39	1	3	0	0	Negative
960	1	43	39	1	3	0	0	Negative
961	0	47	39	1	3	0	0	Negative
962	1	42	39	1	3	0	0	Negative
963	0	37	39	1	3	0	0	Negative
964	0	42	39	1	3	0	0	Negative
965	1	45	39	1	3	0	0	Negative
966	1	46	39	1	3	0	0	Negative
967	1	38	39	1	3	0	0	Negative
968	1	61	39	1	3	0	0	Negative
969	1	33	39	1	3	0	0	Negative
970	0	47	39	1	3	0	0	Negative
971	1	45	39	1	3	0	0	Negative
972	1	65	39	1	3	0	0	Negative
973	0	69	39	1	3	0	0	Negative
974	0	31	39	1	3	0	0	Negative
975	0	42	39	1	3	0	0	Negative
976	0	6	39	1	3	0	0	Negative
977	0	50	39	1	3	0	0	Negative
978	1	52	39	1	3	0	0	Negative
979	0	28	39	1	3	0	0	Negative
980	1	59	39	1	3	0	0	Negative
981	1	30	39	1	3	0	0	Negative
982	1	52	39	1	3	0	0	Negative
983	0	39	39	1	3	0	0	Negative
984	0	30	39	1	3	0	0	Negative
985	0	28	39	1	3	0	0	Negative
986	0	24	39	1	3	0	0	Negative
987	0	28	39	1	3	0	0	Negative
988	0	25	39	1	3	0	0	Negative
989	0	25	39	1	3	0	0	Negative
990	0	24	39	1	3	0	0	Negative
991	1	45	39	1	3	0	0	Negative
992	1	46	39	1	3	0	0	Negative
993	1	36	39	1	3	0	0	Negative
994	1	23	39	1	3	0	0	Negative
995	0	31	39	1	3	0	0	Negative
996	0	50	39	1	3	0	0	Negative
997	1	77	39	1	3	0	0	Negative
998	0	62	39	1	3	0	0	Negative
999	1	33	39	1	3	0	0	Negative
1000	1	37	39	1	3	0	0	Negative
1001	1	45	39	1	3	0	0	Negative
1002	0	38	39	1	3	0	0	Negative
1003	1	47	39	1	3	0	0	Negative
1004	1	61	39	1	3	0	0	Negative
1005	1	68	39	1	3	0	0	Negative
1006	1	52	39	1	3	0	0	Negative
1007	1	46	39	1	3	0	0	Negative
1008	0	68	39	1	3	0	0	Negative
1009	1	44	39	1	3	0	0	Negative
1010	1	29	39	1	3	0	0	Negative
1011	1	37	39	1	3	0	0	Negative
1012	1	42	39	1	3	0	0	Negative
1013	0	39	39	1	3	0	0	Negative
1014	0	55	39	1	3	0	0	Negative
1015	1	49	39	1	3	0	0	Negative
1016	0	47	39	1	3	0	0	Negative
1017	1	32	39	1	3	0	0	Negative
1018	1	75	39	1	3	0	0	Negative
1019	1	52	39	1	3	0	0	Negative
1020	0	31	39	1	3	0	0	Negative
1021	1	39	39	1	3	0	0	Negative
1022	0	35	39	1	3	0	0	Negative
1023	0	0.25	39	1	3	0	0	Negative
1024	0	27	39	1	3	0	0	Negative
1025	1	49	39	1	3	0	0	Negative
1026	0	84	39	1	3	0	0	Negative
1027	1	65	39	1	3	0	0	Negative
1028	1	54	39	1	3	0	0	Negative
1029	0	58	39	1	3	0	0	Negative
1030	0	32	39	1	3	0	0	Negative
1031	1	58	39	1	3	0	0	Negative
1032	0	27	39	1	3	0	0	Negative
1033	1	72	39	1	3	0	0	Negative
1034	1	48	39	1	3	0	0	Negative
1035	1	40	52	1	3	0	0	Negative
1036	0	42	52	1	3	0	0	Negative
1037	1	15	52	1	3	0	0	Negative
1038	1	45	52	1	3	0	0	Negative
1039	0	19	52	1	3	0	0	Negative
1040	0	11	52	1	3	0	0	Negative
1041	0	47	52	1	3	0	0	Negative
1042	1	74	52	1	3	0	0	Negative
1043	0	66	52	1	3	0	0	Negative
1044	0	25	52	1	3	0	0	Negative
1045	0	35	52	1	3	0	0	Negative
1046	1	27	50	1	3	0	0	Negative
1047	1	70	50	1	3	1	0	Negative
1048	0	44	50	1	3	0	0	Negative
1049	1	41	50	1	3	0	0	Negative
1050	1	43	50	1	3	0	0	Negative
1051	0	69	50	1	3	0	0	Negative
1052	1	41	50	1	3	0	0	Negative
1053	1	26	50	1	3	1	0	Negative
1054	0	47	50	1	3	1	0	Negative
1055	1	54	50	1	3	0	0	Negative
1056	1	45	50	1	3	0	0	Negative
1057	1	34	31	1	2	0	0	Negative
1058	1	35	31	1	2	0	0	Negative
1060	1	35	31	1	2	0	0	Negative
1061	1	39	31	1	2	0	0	Negative
1062	1	27	31	1	2	0	1	Negative
1067	1	31	31	1	2	0	0	Negative
1071	1	27	31	1	2	0	1	Negative
1075	1	20	43	1	3	0	0	Negative
1076	1	41	43	1	3	0	0	Negative
1077	1	20	43	1	3	1	0	Negative
1078	1	48	43	1	3	0	0	Negative
1082	0	21	31	1	3	0	1	Negative
1090	0	30	31	1	3	1	1	Positive
1093	1	66	16	1	2	1	0	Negative
1094	0	57	16	1	2	1	0	Negative
1095	1	40	16	1	2	1	0	Negative
1096	0	38	16	1	2	1	0	Negative
1097	0	8	16	1	2	1	0	Negative
1098	1	32	16	1	2	1	0	Negative
1099	1	18	66	1	3	1	0	Negative
1100	1	68	66	1	3	1	0	Negative
1102	0	90	42	1	1	0	0	Negative
1103	1	91	42	1	1	0	0	Negative
1104	1	52	42	1	1	0	0	Negative
1105	0	64	42	1	1	0	0	Negative
1106	0	57	42	1	1	0	0	Negative
1107	0	63	42	1	1	0	0	Negative
1108	0	26	24	1	2	0	0	Negative
1109	1	36	24	1	2	0	0	Negative
1110	0	25	24	1	2	0	0	Negative
1111	0	22	24	1	2	0	0	Negative
1112	0	50	38	1	3	0	1	Negative
1113	1	30	66	1	3	1	0	Positive
1114	1	33	66	1	3	1	0	Negative
1115	0	34	66	1	3	1	0	Negative
1116	0	10	66	1	3	1	0	Negative
1117	1	39	66	1	3	0	1	Negative
1118	0	15	66	1	3	0	1	Negative
1119	0	26	66	1	3	0	1	Negative
1120	0	39	66	1	3	0	1	Negative
1121	0	31	66	1	3	0	0	Negative
1122	1	33	66	1	3	0	0	Negative
1123	1	8	66	1	3	0	0	Negative
1124	0	34	66	1	3	0	0	Negative
1125	1	47	66	1	3	0	0	Negative
1126	1	47	66	1	3	0	0	Negative
1127	1	72	66	1	3	0	0	Negative
1128	0	64	66	1	3	0	0	Negative
1129	1	34	66	1	3	0	0	Negative
1130	0	36	66	1	3	0	0	Negative
1131	1	56	66	1	3	0	0	Negative
1132	0	62	66	1	3	1	0	Negative
1133	1	52	49	1	2	1	0	Negative
1134	0	21	49	1	2	1	0	Negative
1135	0	74	49	1	2	1	0	Negative
1136	1	84	49	1	2	1	0	Negative
1137	1	43	49	1	2	1	0	Negative
1138	0	36	49	1	2	1	0	Positive
1139	1	7	49	1	2	1	0	Negative
1140	1	44	48	1	2	0	0	Negative
1141	1	44	48	1	2	0	0	Negative
1142	1	43	48	1	2	0	0	Negative
1143	0	27	30	1	2	1	0	Negative
1144	1	27	30	1	2	0	0	Negative
1145	0	37	30	1	2	0	0	Negative
1146	1	26	30	1	2	0	0	Negative
1147	0	26	30	1	2	0	0	Negative
1148	1	27	30	1	2	0	0	Negative
1149	1	49	30	1	2	0	0	Negative
1150	0	32	30	1	2	0	0	Negative
1151	1	32	30	1	2	0	0	Negative
1152	0	36	30	1	2	0	0	Negative
1153	0	32	30	1	2	0	0	Negative
1154	1	20	30	1	2	0	0	Negative
1155	1	28	30	1	2	0	0	Negative
1156	0	25	30	1	2	0	0	Negative
1157	1	29	30	1	2	0	0	Negative
1158	0	32	30	1	2	0	0	Negative
1159	1	52	30	1	2	0	0	Negative
1160	0	53	30	1	2	0	0	Negative
1161	0	32	30	1	2	0	0	Negative
1162	0	29	30	1	2	0	0	Negative
1163	0	27	30	1	2	0	0	Negative
1164	0	27	30	1	2	0	0	Negative
1165	1	39	30	1	2	0	0	Negative
1166	0	26	30	1	2	0	0	Negative
1167	0	29	30	1	2	0	0	Negative
1168	1	39	30	1	2	0	0	Negative
1169	1	34	30	1	2	0	0	Negative
1170	0	33	30	1	2	0	0	Negative
1171	1	27	30	1	2	0	0	Negative
1172	0	57	30	1	2	0	0	Negative
1173	1	56	30	1	2	0	0	Negative
1174	0	30	30	1	2	0	0	Negative
1175	1	30	30	1	2	0	0	Negative
1176	0	47	30	1	2	0	0	Negative
1177	1	40	30	1	2	0	0	Negative
1178	1	42	30	1	2	0	0	Negative
1181	1	72	69	1	1	0	0	Negative
1182	1	39	32	1	1	0	0	Negative
1183	1	34	32	1	1	0	0	Negative
1186	1	25	32	1	1	0	0	Negative
1188	0	28	72	1	2	0	0	Negative
1189	0	53	24	1	2	1	0	Negative
1190	1	50	24	1	2	0	0	Negative
1191	1	31	24	1	2	0	0	Negative
1192	1	36	24	1	2	0	0	Negative
1193	1	24	24	1	2	0	0	Negative
1194	1	28	24	1	2	0	0	Negative
1195	1	28	24	1	2	0	0	Negative
1196	1	25	24	1	2	0	0	Negative
1197	1	36	24	1	2	0	0	Negative
1198	1	24	24	1	2	0	0	Negative
1199	1	28	24	1	2	0	0	Negative
1200	1	27	24	1	2	0	0	Negative
1202	1	26	24	1	2	0	0	Negative
1203	1	50	24	1	2	0	0	Negative
1204	1	27	24	1	2	0	0	Negative
1205	1	28	24	1	2	0	0	Negative
1206	1	48	24	1	2	0	0	Negative
1207	1	33	24	1	2	0	0	Negative
1208	0	50	24	1	2	0	0	Negative
1209	1	42	24	1	2	0	0	Negative
1210	0	53	24	1	2	0	0	Negative
1211	1	41	24	1	2	0	0	Negative
1213	1	29	24	1	2	0	0	Negative
1214	0	42	24	1	2	0	0	Negative
1215	1	12	24	1	2	0	0	Negative
1216	1	8	24	1	2	0	0	Negative
1217	1	36	24	1	2	0	0	Negative
1218	0	44	24	1	2	0	0	Negative
1219	1	21	24	1	2	0	0	Negative
1220	1	43	24	1	2	0	0	Negative
1221	1	42	24	1	2	0	0	Negative
1222	1	36	24	1	2	0	0	Negative
1223	1	39	24	1	2	0	0	Negative
1224	0	23	24	1	2	0	0	Negative
1225	1	36	24	1	2	0	0	Negative
1226	1	25	24	1	2	0	1	Negative
1227	0	44	24	1	2	0	1	Negative
1228	1	28	24	1	2	0	0	Negative
1229	1	35	24	1	2	0	0	Negative
1230	1	40	24	1	2	0	0	Negative
1231	1	43	24	1	2	0	0	Negative
1232	0	33	24	1	2	0	0	Negative
1233	1	7	24	1	2	0	0	Negative
1234	1	47	24	1	2	0	1	Negative
1235	0	21	24	1	2	0	0	Negative
1236	1	44	24	1	2	0	0	Negative
1237	0	12	24	1	2	0	0	Negative
1238	0	51	24	1	2	0	0	Negative
1239	0	19	24	1	2	1	0	Negative
1240	1	34	24	1	2	0	0	Negative
1241	1	34	24	1	2	0	0	Negative
1242	0	33	24	1	2	0	0	Negative
1243	1	52	24	1	2	1	0	Negative
1244	0	25	24	1	2	0	0	Negative
1245	0	31	24	1	2	0	0	Negative
1246	0	34	35	2	3	0	0	Negative
1247	1	26	24	1	2	0	0	Negative
1249	0	19	24	1	2	0	0	Negative
1250	0	20	24	1	2	0	0	Negative
1251	1	45	24	1	2	0	0	Negative
1252	1	46	24	1	2	0	0	Negative
1253	1	37	24	1	2	0	0	Negative
1254	1	30	24	1	2	0	0	Negative
1255	1	37	24	1	2	0	0	Negative
1263	1	27	24	1	2	0	0	Negative
1268	0	25	24	1	2	0	0	Negative
1270	1	49	24	1	2	0	0	Negative
1271	1	45	24	1	2	0	0	Negative
1272	1	30	24	1	2	0	0	Negative
1273	0	41	24	1	2	0	0	Negative
1274	1	44	24	1	2	0	0	Negative
1275	1	57	24	1	2	0	0	Negative
1276	1	34	24	1	2	0	0	Negative
1277	0	36	24	1	2	0	0	Negative
1278	1	25	24	1	2	0	0	Negative
1279	1	42	24	1	2	0	0	Negative
1280	1	51	24	1	2	0	0	Negative
1281	1	30	24	1	2	0	0	Negative
1288	1	52	51	1	3	1	0	Positive
1296	0	29	51	1	3	0	0	Negative
1297	0	24	51	1	3	0	0	Negative
1298	1	68	51	1	3	0	0	Negative
1299	1	39	51	1	3	0	0	Negative
1307	0	25	35	1	3	0	0	Negative
1308	1	61	35	1	3	0	0	Negative
1318	0	38	35	1	3	0	0	Negative
1319	1	51	35	1	3	0	0	Negative
1320	1	41	35	1	3	0	0	Negative
1321	1	43	35	1	3	0	0	Negative
1322	0	26	35	1	3	0	0	Negative
1323	1	44	35	1	3	0	0	Negative
1324	0	1	35	1	3	0	0	Negative
1325	0	34	35	1	3	0	0	Negative
1326	1	54	35	1	3	0	0	Negative
1327	1	4	35	1	3	0	0	Negative
1328	0	44	35	1	3	0	0	Negative
1329	1	81	35	1	3	0	0	Negative
1330	1	37	35	1	3	0	0	Negative
1331	0	57	35	1	3	0	1	Negative
1332	0	87	35	1	3	0	1	Negative
1333	0	66	35	1	3	0	1	Negative
1334	1	64	35	1	3	0	1	Negative
1335	0	37	35	1	3	0	1	Negative
1336	0	14	35	1	3	0	1	Negative
1337	0	36	35	1	3	0	1	Negative
1338	1	36	35	1	3	0	1	Negative
1339	0	34	35	1	3	0	0	Negative
1340	1	12	35	1	3	0	0	Negative
1341	0	61	35	2	3	2	0	Negative
1342	1	55	35	1	3	0	0	Negative
1343	1	2	35	2	3	1	0	Negative
1344	1	9	35	1	3	0	1	Negative
1345	1	38	35	1	3	0	1	Negative
1346	0	34	35	1	3	0	1	Negative
1347	1	38	35	1	3	0	1	Negative
1348	0	37	35	1	3	0	1	Negative
1349	1	15	35	1	3	0	1	Negative
1350	0	33	35	1	3	0	1	Negative
1351	1	60	35	1	3	0	1	Negative
1352	0	58	35	1	3	0	1	Negative
1353	1	41	35	1	3	0	1	Negative
1354	0	35	35	1	3	0	0	Negative
1355	1	33	35	1	3	1	0	Negative
1356	1	44	35	1	3	0	1	Negative
1357	0	42	35	1	3	0	0	Negative
1358	1	21	35	1	3	0	1	Negative
1359	0	1	35	1	3	1	0	Negative
1360	1	37	35	1	3	0	0	Negative
1361	0	3	35	1	3	0	0	Negative
1362	0	19	35	1	3	0	0	Negative
1363	1	21	35	1	3	0	0	Negative
1364	0	49	35	1	3	0	0	Negative
1365	1	46	35	1	3	0	0	Negative
1366	1	36	35	1	3	0	0	Negative
1367	1	53	35	1	3	0	0	Negative
1368	0	55	35	1	3	0	1	Negative
1369	0	25	35	1	3	0	0	Negative
1370	0	12	35	1	3	0	1	Negative
1371	0	30	35	1	3	0	1	Negative
1372	0	12	35	1	3	1	0	Negative
1373	0	37	35	1	3	0	0	Negative
1374	1	63	35	1	3	0	1	Negative
1375	1	30	35	1	3	0	0	Negative
1376	1	38	35	1	3	0	1	Negative
1377	0	27	35	1	3	0	0	Negative
1378	1	39	35	1	3	0	0	Negative
1379	0	85	35	1	3	0	1	Negative
1380	1	76	35	1	3	0	1	Negative
1381	1	60	35	1	3	0	1	Negative
1382	0	57	35	1	3	0	1	Negative
1383	0	54	35	1	3	0	1	Negative
1384	1	61	35	1	3	0	1	Negative
1385	0	30	35	1	3	0	1	Negative
1386	0	34	35	1	3	0	1	Negative
1387	1	8	35	1	3	0	1	Negative
1388	0	1	35	1	3	0	1	Negative
1389	0	43	35	1	3	0	1	Negative
1390	0	64	35	1	3	1	0	Negative
1391	0	28	35	1	3	0	0	Negative
1392	0	9	35	1	3	0	0	Negative
1393	1	38	35	1	3	0	0	Negative
1394	1	24	35	1	3	0	0	Negative
1395	0	54	35	1	3	0	0	Negative
1396	0	40	35	1	3	0	0	Negative
1397	0	7	35	1	3	0	0	Negative
1404	0	34	35	1	3	0	1	Positive
1405	1	70	35	1	3	1	0	Positive
1406	0	68	35	1	3	0	1	Positive
1407	0	34	35	1	3	0	0	Positive
1408	1	38	35	1	3	1	0	Positive
1410	1	57	56	1	3	0	0	Negative
1411	1	66	56	1	3	0	0	Negative
1412	0	62	56	1	3	0	0	Negative
1413	0	68	56	1	3	0	0	Negative
1416	0	44	56	1	3	0	0	Negative
1417	1	41	56	1	3	0	0	Negative
1418	1	67	56	1	3	0	0	Negative
1419	1	40	56	1	3	0	0	Negative
1420	1	35	56	1	3	0	0	Negative
1421	1	36	56	1	3	0	0	Negative
1422	1	62	56	1	3	0	0	Negative
1423	0	53	56	1	3	0	0	Negative
1424	0	70	56	1	3	0	0	Negative
1425	1	34	56	1	3	0	0	Negative
1426	0	5	56	1	3	0	0	Negative
1427	0	29	56	1	3	0	0	Negative
1428	1	51	56	1	3	0	0	Negative
1429	0	47	56	1	3	0	0	Negative
1430	1	23	56	1	3	0	0	Negative
1431	1	25	56	1	3	0	0	Negative
1432	1	2	56	1	3	1	0	Negative
1433	0	31	56	1	3	1	0	Negative
1434	1	30	56	1	3	1	0	Negative
1435	1	57	56	1	3	1	0	Negative
1443	1	48	56	1	3	0	0	Negative
1444	1	74	56	1	3	0	0	Negative
1445	1	2	56	1	3	1	1	Positive
1446	0	33	56	1	3	1	1	Positive
1447	1	63	62	1	2	0	0	Negative
1448	1	29	62	1	2	0	0	Negative
1449	1	45	62	1	2	0	0	Negative
1450	1	28	62	1	2	0	0	Negative
1451	1	23	62	1	2	0	0	Negative
1452	1	47	62	1	2	0	0	Negative
1453	0	30	62	1	2	0	0	Negative
1454	0	34	62	1	2	0	0	Negative
1455	1	25	62	1	2	0	0	Negative
1456	1	27	62	1	2	0	0	Negative
1457	1	27	62	1	2	0	0	Negative
1458	0	30	62	1	2	0	0	Negative
1459	1	71	62	1	2	0	0	Negative
1460	1	33	71	2	2	0	0	Negative
1461	0	30	71	2	2	0	0	Negative
1462	1	36	71	2	2	0	0	Negative
1463	0	35	71	2	2	0	0	Negative
1464	1	35	71	2	2	0	0	Negative
1465	0	7	71	2	2	0	0	Negative
1466	0	30	71	2	2	0	0	Negative
1467	0	26	71	2	2	0	0	Negative
1468	0	32	71	2	2	0	0	Negative
1469	1	30	71	2	2	0	0	Negative
1470	0	36	71	2	2	0	0	Negative
1471	1	10	71	2	2	0	0	Negative
1472	1	39	71	2	2	0	0	Negative
1473	1	28	71	2	2	0	0	Negative
1474	1	36	71	2	2	0	0	Negative
1475	1	32	51	2	2	2	2	Negative
1476	0	32	51	2	2	2	2	Negative
1477	1	58	51	2	2	2	2	Negative
1478	0	75	51	2	2	2	2	Negative
1483	0	41	67	1	3	0	1	Negative
1484	1	47	67	1	3	0	1	Negative
1485	1	15	67	1	3	0	1	Negative
1486	1	66	67	1	3	0	1	Negative
1487	0	66	67	1	3	0	1	Negative
1488	1	67	67	1	3	1	0	Positive
1489	0	39	67	1	3	1	0	Positive
1490	1	39	67	1	3	1	0	Positive
1495	0	63	39	1	3	1	0	Negative
1497	0	10	39	1	3	1	0	Negative
1501	0	38	67	1	3	1	0	Negative
1502	0	9	67	1	3	1	0	Negative
1503	1	5	67	1	3	1	0	Negative
1504	1	8	67	1	3	1	0	Negative
1535	1	30	56	1	3	1	0	Negative
1536	1	58	56	1	3	1	0	Negative
1537	1	59	57	1	3	1	0	Negative
1538	1	49	57	1	3	0	1	Negative
1539	1	13	57	1	3	1	0	Negative
1540	0	44	57	1	3	0	1	Negative
1541	0	71	57	1	3	0	1	Negative
1544	0	30	57	1	3	0	1	Negative
1549	1	53	57	1	3	0	1	Negative
1550	1	63	51	1	3	1	1	Negative
1551	0	27	51	1	3	0	1	Negative
1552	1	54	51	1	3	0	1	Negative
1553	0	55	51	1	3	0	1	Negative
1554	0	3	51	1	3	1	1	Negative
1555	0	88	51	1	3	0	1	Negative
1556	1	37	51	1	3	0	1	Negative
1557	0	35	51	1	3	0	1	Negative
1558	0	10	51	1	3	1	1	Negative
1559	1	73	51	1	3	0	1	Negative
1560	0	71	51	1	3	0	1	Negative
1561	0	46	51	1	3	0	1	Negative
1562	1	46	51	1	3	0	1	Negative
1563	1	6	51	1	3	0	1	Negative
1564	0	18	51	1	3	0	1	Negative
1565	1	79	77	2	3	2	2	Positive
1571	1	63	40	1	3	0	0	Negative
1572	1	18	40	1	3	0	0	Negative
1573	1	57	58	1	2	1	0	Positive
1574	0	25	58	1	2	0	0	Negative
1575	0	32	58	1	2	0	0	Negative
1576	0	38	58	1	2	0	0	Negative
1577	1	42	58	1	2	0	0	Negative
1578	1	42	58	1	2	0	0	Negative
1579	0	54	58	1	2	0	0	Negative
1580	1	65	58	1	2	0	0	Negative
1581	1	51	58	1	2	0	0	Negative
1582	0	55	57	1	3	0	1	Negative
1583	1	57	57	1	3	0	1	Negative
1584	1	31	57	1	3	0	1	Negative
1585	0	53	57	1	3	0	0	Negative
1586	0	1	57	1	3	0	0	Negative
1587	1	37	57	1	3	1	0	Negative
1588	1	3	57	1	3	1	0	Negative
1589	1	9	57	1	3	1	0	Negative
1590	1	63	57	1	3	1	0	Positive
1591	0	35	57	1	3	1	0	Positive
1592	1	44	68	1	2	0	0	Positive
1593	1	56	68	1	2	0	0	Negative
1598	1	72	68	1	2	0	0	Negative
1600	1	56	68	1	2	0	0	Negative
1608	1	31	68	1	2	0	0	Negative
1610	1	25	68	1	2	0	0	Negative
1611	1	67	68	1	2	0	0	Negative
1612	1	60	68	1	2	0	0	Negative
1613	1	74	68	1	2	0	0	Negative
1618	1	52	68	1	2	0	0	Negative
1619	1	63	68	1	2	0	0	Negative
1620	1	71	68	1	2	0	0	Negative
1621	1	84	68	1	2	0	0	Negative
1622	1	64	68	1	2	0	0	Negative
1624	0	68	68	1	2	1	0	Negative
1625	1	34	68	1	2	1	0	Negative
1628	1	44	68	1	2	0	0	Negative
1629	1	57	68	1	2	0	0	Negative
1631	1	53	68	1	2	0	0	Negative
1633	1	63	68	1	2	0	0	Negative
1634	1	41	68	1	2	0	0	Negative
1635	1	76	68	1	2	0	0	Negative
1636	1	53	68	1	2	0	0	Negative
1637	1	56	68	1	2	0	0	Negative
1638	1	52	68	1	2	0	0	Negative
1641	1	64	68	1	2	0	0	Negative
1642	0	53	68	1	2	0	0	Negative
1644	1	49	68	1	2	0	0	Negative
1645	0	65	43	1	3	0	0	Negative
1646	0	46	43	1	3	1	0	Negative
1647	0	19	43	1	3	1	0	Negative
1648	0	9	43	1	3	1	0	Negative
1649	1	76	43	1	3	0	0	Negative
1664	1	62	31	1	3	0	0	Negative
1665	0	17	31	1	3	0	0	Negative
1666	1	36	31	1	3	0	0	Negative
1667	0	29	31	2	3	2	0	Negative
1668	0	0.5833	31	2	3	2	0	Negative
1669	0	53	31	2	3	2	0	Negative
1670	0	31	31	2	3	2	0	Negative
1671	0	34	62	1	2	1	0	Negative
1672	0	4	62	1	2	1	0	Negative
1675	1	60	52	1	2	0	0	Negative
1708	1	25	52	1	2	0	0	Negative
1725	0	30	41	1	3	1	0	Negative
1726	1	3	41	1	3	1	0	Negative
1727	0	69	66	1	2	0	0	Negative
1728	0	54	66	1	2	0	0	Negative
1729	1	49	66	1	2	0	0	Negative
1730	1	86	66	1	2	0	0	Negative
1731	1	67	66	1	2	0	0	Negative
1732	0	26	66	1	2	0	0	Negative
1733	1	66	57	1	3	1	0	Positive
1734	1	25	47	1	1	0	0	Negative
1737	0	46	46	1	3	1	0	Negative
1738	1	15	46	1	3	1	0	Negative
1739	0	55	46	1	3	0	0	Negative
1740	0	54	46	1	3	0	0	Negative
1741	1	49	46	1	3	0	0	Negative
1742	1	59	46	1	3	0	0	Negative
1743	1	70	30	1	1	1	0	Negative
1744	0	68	30	1	1	1	0	Negative
1745	1	34	30	1	1	1	0	Negative
1746	1	5	30	1	1	1	0	Negative
1747	1	47	45	1	3	1	0	Negative
1748	1	54	55	1	3	0	0	Negative
1749	1	39	55	1	3	1	0	Negative
1750	1	57	55	1	3	0	0	Negative
1751	1	30	55	1	3	0	0	Negative
1752	1	56	55	1	3	0	0	Negative
1753	1	52	55	1	3	0	0	Negative
1754	1	38	55	1	3	0	0	Negative
1755	1	55	55	1	3	0	0	Negative
1756	1	55	55	1	3	0	0	Negative
1757	1	26	55	1	3	0	0	Negative
1758	1	50	55	1	3	0	0	Negative
1759	1	49	55	1	3	1	0	Negative
1760	1	43	55	1	3	1	0	Negative
1761	1	43	55	1	3	0	0	Negative
1762	1	47	55	1	3	0	0	Negative
1763	1	20	55	1	3	0	0	Negative
1764	1	63	55	1	3	0	0	Negative
1765	0	28	55	1	3	0	0	Negative
1766	0	63	55	1	3	0	0	Negative
1767	0	53	55	1	3	0	0	Negative
1768	1	50	55	1	3	0	0	Negative
1769	1	20	55	1	3	0	0	Negative
1770	0	21	55	1	3	0	0	Negative
1771	0	19	55	1	3	0	0	Negative
1772	1	21	55	1	3	0	0	Negative
1773	0	78	55	1	3	0	0	Negative
1774	0	50	55	1	3	0	0	Negative
1775	0	60	55	1	3	0	0	Negative
1776	1	39	55	1	3	0	0	Negative
1777	0	33	55	1	3	0	0	Negative
1778	0	48	55	1	3	0	0	Negative
1779	0	53	55	1	3	0	0	Negative
1780	0	57	55	1	3	0	0	Negative
1781	1	14	55	1	3	0	0	Negative
1782	1	40	55	1	3	0	0	Negative
1783	1	30	55	1	3	0	0	Negative
1784	0	44	55	1	3	0	0	Negative
1785	0	20	55	1	3	0	0	Negative
1786	0	14	55	1	3	0	0	Negative
1787	1	48	55	1	3	0	0	Negative
1788	0	45	41	1	2	1	0	Negative
1789	0	14	41	1	2	1	0	Negative
1790	0	2	41	1	2	1	0	Negative
1798	0	51	54	1	3	1	0	Positive
1799	0	39	39	1	2	1	0	Negative
1800	1	12	39	1	2	1	0	Positive
1801	1	69	66	2	2	2	0	Negative
1802	0	22	55	1	2	0	0	Negative
1803	0	32	55	1	2	0	0	Negative
1804	0	55	55	1	2	0	0	Negative
1805	0	77	55	1	2	0	0	Negative
1806	1	46	55	1	2	0	1	Negative
1807	0	37	55	1	2	0	0	Negative
1808	1	26	55	1	2	0	0	Negative
1809	1	19	55	1	2	0	0	Negative
1810	1	43	55	1	2	0	1	Negative
1811	1	57	55	1	2	0	1	Negative
1812	1	28	55	1	2	0	1	Negative
1813	0	34	55	1	2	0	0	Negative
1814	0	38	55	1	2	0	1	Negative
1815	1	42	55	1	2	0	0	Negative
1816	1	64	55	1	2	0	0	Negative
1817	0	12	55	1	2	0	0	Negative
1818	0	81	55	1	2	0	0	Negative
1819	0	53	55	1	2	0	1	Negative
1820	1	25	55	1	2	0	0	Negative
1821	1	53	55	1	2	0	0	Negative
1822	0	39	55	1	2	0	0	Negative
1823	0	29	55	1	2	0	1	Negative
1824	1	62	55	1	2	0	0	Negative
1825	1	57	55	1	2	0	1	Negative
1826	1	7	55	1	2	0	1	Negative
1827	0	9	55	1	2	0	1	Negative
1828	1	35	55	1	2	0	1	Negative
1829	0	50	55	1	2	0	0	Negative
1830	1	12	55	1	2	0	0	Negative
1831	1	30	33	1	2	1	0	Negative
1832	1	33	56	1	2	0	0	Negative
1833	1	57	56	1	2	0	0	Negative
1834	1	54	56	1	2	0	0	Negative
1835	0	43	56	1	2	0	0	Negative
1843	1	52	56	1	2	0	0	Negative
1844	1	36	56	1	2	0	0	Negative
1845	1	53	56	1	2	0	0	Negative
1846	1	46	56	1	2	0	1	Negative
1847	1	48	56	1	2	0	0	Negative
1848	1	33	56	1	2	0	0	Negative
1849	1	38	56	1	2	0	0	Negative
1850	0	31	56	1	2	0	0	Negative
1851	0	3	56	1	2	0	0	Negative
1852	1	56	56	1	2	0	0	Negative
1853	1	64	56	1	2	0	0	Negative
1854	1	46	56	1	2	0	1	Negative
1855	1	62	56	1	2	0	0	Negative
1856	1	37	56	1	2	0	0	Negative
1857	1	51	56	1	2	0	0	Negative
1858	1	55	56	1	2	0	0	Negative
1859	1	57	56	1	2	0	0	Negative
1860	1	41	56	1	2	0	0	Negative
1861	1	45	56	1	2	0	0	Negative
1862	0	52	56	1	2	0	0	Negative
1863	1	45	56	1	2	0	0	Negative
1864	1	37	56	1	2	0	0	Negative
1865	1	48	56	1	2	0	0	Negative
1866	1	41	56	1	2	0	0	Negative
1867	1	45	56	1	2	0	0	Negative
1868	1	54	56	1	2	0	0	Negative
1869	1	47	56	1	2	0	0	Negative
1870	1	34	56	1	2	0	0	Negative
1871	1	46	56	1	2	0	0	Negative
1872	1	76	56	1	2	0	0	Negative
1873	1	35	56	1	2	0	0	Negative
1874	0	63	56	1	2	0	0	Negative
1875	1	41	56	1	2	0	0	Negative
1876	1	72	56	1	2	0	0	Negative
1877	1	38	56	1	2	0	0	Negative
1878	1	65	56	1	2	0	0	Negative
1879	1	61	56	1	2	0	0	Negative
1880	1	49	56	1	2	0	0	Negative
1881	1	44	56	1	2	0	0	Positive
1882	0	43	56	1	2	0	0	Negative
1883	1	68	56	1	2	0	0	Negative
1884	0	37	56	1	2	0	0	Negative
1885	1	40	56	1	2	0	0	Negative
1886	1	48	56	1	2	0	0	Negative
1887	1	37	56	1	2	0	0	Negative
1888	0	69	56	1	2	0	0	Negative
1889	1	32	56	1	2	0	0	Negative
1890	0	42	56	1	2	0	0	Negative
1891	0	55	56	1	2	0	0	Negative
1892	0	58	56	1	2	0	0	Negative
1893	1	48	56	1	2	0	0	Negative
1894	1	67	56	1	2	0	0	Negative
1895	1	20	56	1	2	0	0	Negative
1896	1	75	56	1	2	0	0	Positive
1897	1	46	56	1	2	0	0	Positive
1898	0	50	56	1	2	0	0	Positive
1899	1	62	56	1	2	0	0	Positive
1900	1	64	56	1	2	0	1	Positive
1901	1	40	56	1	2	0	0	Positive
1902	1	64	56	1	2	0	0	Negative
1903	0	61	63	1	2	1	0	Negative
1905	1	34	17	1	3	0	0	Negative
1906	1	16	17	1	3	0	0	Negative
1907	1	44	17	1	3	0	0	Negative
1908	1	47	17	1	3	0	0	Negative
1909	0	52	17	1	3	0	0	Negative
1910	1	50	17	1	3	0	0	Negative
1911	1	66	38	1	3	0	1	Negative
1912	0	66	38	1	3	0	1	Negative
1913	0	66	38	1	3	1	0	Negative
1914	1	67	38	1	3	1	0	Negative
1915	1	17	38	1	3	1	0	Negative
1916	1	43	38	1	3	1	0	Positive
1917	0	33	38	1	3	0	1	Positive
1918	0	10	32	1	1	0	1	Negative
1919	0	18	32	1	1	0	1	Negative
1920	0	46	32	1	1	0	1	Negative
1921	1	49	32	1	1	0	1	Negative
1922	0	74	32	1	1	0	1	Negative
1923	0	56	32	1	1	1	0	Negative
1924	0	3	32	1	1	1	0	Negative
1925	1	32	32	1	1	1	0	Negative
1927	1	48	44	1	3	0	0	Negative
1928	1	27	54	1	3	1	1	Positive
1930	1	27	54	1	3	1	0	Positive
1931	1	51	54	1	3	0	1	Positive
1933	0	53	54	1	3	1	0	Positive
1934	0	33	41	2	2	0	0	Negative
1935	1	26	41	1	1	0	0	Negative
1936	1	34	41	1	1	0	1	Negative
1937	1	40	41	1	1	0	0	Negative
1938	1	41	41	1	1	0	0	Negative
1939	1	16	41	1	1	0	0	Negative
1940	0	10	41	1	1	0	0	Negative
1941	1	32	41	1	1	0	0	Negative
1942	0	32	41	1	1	0	0	Negative
1943	0	9	41	1	1	0	0	Negative
1944	0	31	41	1	1	0	0	Negative
1945	0	9	41	1	1	0	0	Negative
1946	1	5	41	1	1	0	0	Negative
1947	0	37	41	1	1	0	0	Negative
1948	1	34	41	1	1	0	0	Negative
1949	0	29	41	1	1	0	0	Negative
1950	1	4	41	1	1	0	0	Negative
1951	0	7	41	1	1	0	0	Negative
1952	0	18	41	1	1	1	0	Negative
1953	0	75	41	1	1	0	1	Negative
1954	1	9	41	1	1	1	0	Negative
1956	0	21	41	1	1	0	0	Negative
1957	0	47	41	1	1	0	0	Negative
1958	1	79	41	1	1	1	0	Negative
1959	1	46	41	1	1	0	0	Negative
1960	1	40	41	1	1	0	0	Negative
1961	0	31	40	1	2	0	0	Negative
1962	1	33	40	1	2	0	0	Negative
1963	1	9	40	1	2	0	0	Negative
1964	0	7	40	1	2	0	0	Negative
1969	1	24	20	1	2	0	0	Negative
1970	0	47	20	1	2	0	0	Negative
1971	1	38	66	3	3	3	0	Negative
1972	0	38	37	1	2	1	0	Negative
1973	1	11	37	1	2	1	0	Negative
1974	0	56	55	1	2	1	0	Negative
1975	1	33	55	1	2	1	0	Negative
1976	0	34	55	1	2	1	0	Negative
1977	1	9	55	1	2	1	0	Negative
1978	1	5	55	1	2	1	0	Negative
1979	1	80	55	1	2	0	1	Negative
1980	0	75	55	1	2	0	1	Negative
1981	0	50	55	1	2	0	1	Negative
1982	1	51	55	1	2	0	1	Negative
1983	0	24	55	1	2	0	1	Negative
1984	1	17	55	1	2	0	1	Negative
1985	0	46	55	1	2	0	1	Negative
1986	1	49	55	1	2	0	1	Negative
1987	0	10	55	1	2	0	1	Negative
1988	1	20	55	1	2	0	1	Negative
1989	0	45	55	1	2	0	0	Negative
1990	0	50	55	1	2	0	0	Negative
1992	1	75	70	1	2	0	1	Negative
1993	1	45	70	1	2	0	1	Negative
1994	0	41	70	1	2	0	1	Negative
1995	0	91	70	1	2	0	1	Negative
1996	1	68	70	1	2	0	1	Negative
1997	0	66	70	1	2	0	1	Negative
1998	1	68	70	1	2	0	1	Negative
1999	1	22	46	1	3	1	0	Positive
2000	1	13	46	1	3	1	0	Positive
2001	0	33	46	1	3	1	0	Negative
2002	0	67	46	1	3	1	0	Negative
2003	1	37	46	1	3	1	0	Negative
2004	1	69	46	1	3	1	0	Negative
2005	1	13	46	1	3	1	0	Negative
2006	1	4	46	1	3	1	0	Negative
2007	1	37	46	1	3	1	0	Negative
2008	0	42	46	1	3	1	0	Negative
2009	1	50	46	1	3	1	0	Negative
2010	0	60	46	1	3	1	0	Negative
2011	1	59	46	1	3	1	0	Negative
2012	1	39	70	1	2	0	0	Negative
2013	1	71	70	1	2	0	0	Negative
2014	0	62	70	1	2	0	0	Negative
2016	1	53	70	1	2	0	0	Negative
2017	0	27	70	1	2	0	0	Negative
2019	1	28	70	1	2	0	0	Negative
2020	1	58	70	1	2	0	0	Negative
2022	1	57	70	1	2	0	0	Negative
2023	0	54	70	1	2	0	0	Negative
2025	1	55	70	1	2	0	0	Negative
2026	0	88	70	1	2	0	0	Negative
2027	1	31	70	1	2	0	0	Negative
2028	1	54	70	1	2	0	0	Negative
2029	1	65	70	1	2	0	0	Negative
2030	0	58	70	1	2	0	0	Negative
2031	1	57	70	1	2	0	0	Negative
2032	1	49	70	1	2	0	0	Negative
2033	1	39	70	1	2	0	0	Negative
2034	1	69	70	1	2	0	0	Negative
2035	1	38	70	1	2	0	0	Negative
2036	1	2	70	1	2	0	0	Negative
2037	0	39	70	1	2	0	0	Negative
2038	1	37	70	1	2	0	0	Negative
2039	0	52	70	1	2	0	0	Negative
2040	1	68	70	1	2	0	0	Negative
2041	0	61	70	1	2	0	0	Negative
2042	1	35	70	1	2	0	0	Negative
2043	0	31	70	1	2	0	0	Negative
2044	0	55	70	1	2	0	0	Negative
2045	1	59	70	1	2	0	0	Negative
2046	1	75	70	1	2	0	0	Negative
2047	1	86	70	1	2	0	0	Negative
2048	0	48	70	1	2	0	0	Negative
2049	0	26	70	1	2	0	0	Negative
2050	1	55	70	1	2	0	0	Negative
2051	0	50	70	1	2	0	0	Negative
2052	0	34	70	1	2	0	0	Negative
2053	0	31	70	1	2	0	0	Negative
2054	0	31	70	1	2	0	0	Negative
2055	1	32	70	1	2	0	0	Negative
2056	1	79	70	1	2	0	0	Negative
2057	1	69	70	1	2	0	0	Negative
2058	1	46	70	1	2	0	0	Negative
2059	0	24	70	1	2	0	0	Negative
2060	1	51	70	1	2	0	0	Negative
2061	0	59	70	1	2	0	0	Negative
2062	0	37	70	1	2	0	0	Negative
2063	1	22	70	1	2	0	0	Negative
2064	1	30	70	1	2	0	0	Negative
2065	1	70	70	1	2	0	0	Negative
2066	1	66	70	1	2	0	0	Negative
2068	1	56	70	1	2	0	0	Negative
2069	1	56	70	1	2	0	0	Negative
2070	1	88	70	1	2	0	0	Negative
2071	0	70	70	1	2	0	0	Negative
2072	1	49	70	1	2	0	0	Negative
2073	1	68	70	1	2	0	0	Negative
2074	0	68	70	1	2	0	0	Negative
2075	0	47	70	1	2	0	0	Negative
2076	1	64	70	1	2	0	0	Negative
2077	0	64	70	1	2	0	0	Negative
2078	1	38	70	1	2	0	0	Negative
2079	0	60	70	1	2	0	0	Negative
2080	0	33	70	1	2	0	0	Negative
2081	1	45	70	1	2	0	0	Negative
2082	0	25	70	1	2	0	0	Negative
2083	1	57	70	1	2	0	0	Negative
2084	0	42	70	1	2	0	0	Negative
2089	1	33	70	1	2	0	0	Negative
2091	0	21	70	1	2	0	1	Negative
2092	0	13	70	1	2	1	0	Negative
2093	0	87	70	1	2	0	0	Negative
2094	0	25	70	1	2	1	0	Negative
2095	1	66	70	1	2	0	0	Negative
2096	1	65	70	1	2	0	0	Negative
2097	1	33	70	1	2	0	0	Negative
2098	0	27	70	1	2	0	0	Negative
2099	1	56	70	1	2	0	0	Negative
2100	1	29	70	1	2	0	0	Negative
2101	0	86	70	1	2	0	0	Negative
2102	0	40	70	1	2	0	0	Negative
2103	0	31	70	1	2	0	0	Negative
2104	1	35	70	1	2	0	0	Negative
2105	1	48	70	1	2	0	0	Negative
2106	1	91	70	1	2	0	0	Negative
2107	1	90	70	1	2	0	0	Negative
2108	1	63	70	1	2	0	0	Negative
2109	1	40	70	1	2	0	0	Negative
2110	1	51	70	1	2	0	0	Negative
2111	1	42	70	1	2	0	0	Negative
2112	1	51	70	1	2	0	0	Negative
2113	1	49	70	1	2	0	0	Negative
2114	0	66	70	1	2	0	0	Negative
2115	1	45	70	1	2	0	0	Negative
2116	0	42	70	2	2	0	0	Negative
2117	0	90	70	1	2	0	0	Negative
2118	1	23	70	1	2	0	0	Negative
2119	1	50	70	1	2	0	0	Negative
2120	1	40	70	1	2	0	0	Negative
2121	0	40	70	1	2	0	0	Negative
2122	0	52	70	1	2	0	0	Negative
2123	0	29	70	1	2	0	0	Negative
2124	0	22	70	1	2	0	0	Negative
2125	0	69	70	1	2	0	0	Negative
2126	1	48	70	1	2	0	0	Negative
2127	0	25	70	1	2	0	0	Negative
2128	1	44	70	1	2	0	0	Negative
2129	0	43	70	1	2	0	0	Negative
2130	0	48	70	1	2	0	0	Negative
2131	1	2	70	1	2	0	0	Negative
2132	1	48	70	1	2	0	0	Negative
2133	1	40	70	1	2	0	0	Negative
2134	0	43	70	1	2	0	0	Negative
2135	1	71	70	1	2	0	0	Negative
2136	1	46	70	1	2	0	0	Negative
2137	0	66	70	1	2	0	0	Negative
2138	0	33	70	1	2	0	0	Negative
2139	1	36	70	1	2	0	0	Negative
2140	0	42	70	1	2	0	0	Negative
2141	1	62	70	1	2	0	0	Negative
2142	1	54	70	1	2	0	0	Negative
2143	1	43	70	1	2	0	0	Negative
2144	1	72	70	1	2	0	0	Negative
2145	1	43	70	1	2	0	0	Negative
2146	1	43	70	1	2	0	0	Negative
2147	1	85	70	1	2	0	0	Negative
2148	0	55	70	1	2	0	0	Negative
2150	1	74	70	1	2	0	0	Negative
2151	0	57	70	1	2	0	0	Negative
2152	0	66	70	1	2	0	0	Negative
2153	0	74	70	1	2	0	0	Negative
2154	1	46	70	1	2	0	0	Negative
2155	0	36	70	1	2	0	0	Negative
2157	1	37	70	1	2	0	0	Negative
2158	0	31	70	1	2	0	0	Negative
2159	0	23	70	1	2	0	0	Negative
2160	1	53	70	1	2	0	0	Negative
2161	1	38	70	1	2	0	0	Negative
2162	1	52	70	1	2	0	0	Negative
2163	1	40	70	1	2	0	0	Negative
2164	1	39	70	1	2	0	0	Negative
2165	1	62	70	1	2	0	0	Negative
2166	1	62	70	1	2	0	0	Negative
2168	1	74	70	1	2	0	0	Negative
2169	1	60	70	1	2	0	0	Negative
2170	1	52	70	1	2	0	0	Negative
2171	1	54	70	1	2	0	0	Negative
2172	1	56	70	1	2	0	0	Negative
2173	1	28	70	1	2	0	0	Negative
2174	1	45	70	1	2	0	0	Negative
2175	1	30	70	1	2	0	0	Negative
2176	1	55	70	1	2	0	0	Negative
2177	1	42	70	1	2	0	0	Negative
2178	1	36	70	1	2	0	0	Negative
2179	1	35	70	1	2	0	0	Negative
2180	1	43	70	1	2	0	0	Negative
2181	1	24	70	1	2	0	0	Negative
2182	1	51	70	1	2	0	0	Negative
2183	1	65	70	1	2	0	0	Negative
2184	1	52	70	1	2	0	0	Negative
2185	1	64	70	1	2	0	0	Negative
2186	1	28	70	1	2	0	0	Negative
2187	1	73	70	1	2	0	0	Negative
2188	1	48	70	1	2	0	0	Negative
2189	1	50	70	1	2	0	0	Negative
2190	1	48	70	1	2	0	0	Negative
2191	0	56	70	1	2	0	0	Negative
2192	1	42	70	1	2	0	0	Negative
2193	1	56	70	1	2	0	0	Negative
2194	1	56	70	1	2	0	0	Negative
2195	1	56	70	1	2	0	0	Negative
2196	1	42	70	1	2	0	0	Negative
2197	1	31	70	1	2	0	0	Negative
2198	1	34	70	1	2	0	0	Negative
2199	0	42	70	1	2	0	0	Negative
2200	0	42	70	1	2	0	0	Negative
2201	0	55	70	1	2	0	0	Negative
2202	0	57	70	1	2	0	0	Negative
2203	0	38	70	1	2	0	0	Negative
2204	0	37	70	1	2	0	0	Negative
2205	0	23	70	1	2	0	0	Negative
2206	0	37	70	1	2	0	0	Negative
2208	1	34	70	1	2	0	0	Negative
2209	1	45	70	1	2	0	0	Negative
2210	0	54	70	1	2	0	0	Negative
2211	1	61	70	1	2	0	0	Negative
2212	1	65	70	1	2	0	0	Negative
2213	1	48	70	1	2	0	0	Negative
2214	1	56	70	1	2	0	0	Negative
2215	1	27	70	1	2	0	0	Negative
2216	1	25	70	1	2	0	0	Negative
2217	0	38	70	1	2	0	0	Negative
2218	1	60	70	1	2	0	0	Negative
2219	1	51	70	1	2	0	0	Negative
2220	1	56	70	1	2	0	0	Negative
2221	1	46	70	1	2	0	0	Negative
2222	1	57	70	1	2	0	0	Negative
2223	0	37	70	1	2	0	0	Negative
2224	0	67	70	1	2	0	0	Negative
2225	0	35	70	1	2	0	0	Negative
2226	1	42	70	1	2	0	0	Negative
2227	1	67	70	1	2	0	0	Negative
2229	1	26	70	1	2	0	0	Negative
2230	1	42	70	1	2	0	1	Negative
2231	0	51	70	1	2	1	0	Negative
2232	1	17	70	1	2	1	0	Negative
2233	1	42	70	1	2	0	0	Negative
2234	0	81	70	1	2	0	0	Negative
2235	0	43	70	1	2	0	0	Negative
2236	1	58	70	1	2	0	0	Negative
2237	0	75	70	1	2	0	0	Negative
2238	1	75	70	1	2	0	0	Negative
2239	1	47	70	1	2	0	0	Negative
2240	1	57	70	1	2	0	0	Negative
2241	1	32	70	1	2	0	0	Negative
2242	1	17	70	1	2	0	0	Negative
2243	0	33	70	1	2	0	0	Negative
2244	0	44	70	1	2	0	0	Negative
2245	1	48	70	1	2	0	0	Negative
2246	0	57	70	1	2	0	0	Negative
2247	0	46	70	1	2	0	0	Negative
2248	1	48	70	1	2	0	0	Negative
2249	1	57	70	1	2	0	0	Negative
2250	0	71	70	1	2	0	0	Negative
2251	1	24	70	1	2	0	0	Negative
2252	1	49	70	1	2	0	0	Negative
2253	0	48	70	1	2	0	0	Negative
2254	1	62	70	1	2	0	0	Negative
2255	1	57	70	1	2	0	0	Negative
2256	1	27	70	1	2	0	0	Negative
2257	1	72	70	1	2	0	0	Negative
2259	0	47	70	1	2	0	0	Negative
2261	0	90	70	1	2	0	0	Negative
2262	0	69	70	1	2	0	0	Positive
2263	1	66	70	1	2	0	0	Positive
2264	1	42	73	1	1	0	0	Negative
2265	1	49	73	1	1	1	0	Negative
2266	1	72	73	1	1	0	0	Negative
2267	1	71	73	1	1	0	0	Negative
2268	0	54	73	1	1	1	0	Positive
2269	1	69	73	1	1	0	0	Negative
2270	1	74	73	1	1	0	0	Negative
2271	0	72	73	1	1	1	0	Negative
2272	0	70	73	1	1	0	0	Negative
2273	1	70	73	1	1	0	0	Negative
2274	1	43	73	1	1	0	0	Negative
2275	0	49	73	1	1	0	1	Negative
2276	0	19	73	1	1	0	1	Negative
2277	0	3	73	1	1	0	1	Negative
2278	0	38	73	1	1	0	1	Negative
2279	0	8	73	1	1	0	1	Negative
2280	1	45	73	1	1	0	1	Negative
2281	1	65	73	1	1	0	1	Negative
2282	0	42	73	1	1	0	1	Negative
2283	1	37	73	1	1	0	1	Negative
2284	1	89	73	1	1	0	0	Negative
2285	1	43	73	1	1	0	0	Negative
2286	0	88	73	1	1	0	0	Negative
2287	1	64	73	1	1	0	0	Negative
2288	1	56	73	1	1	0	0	Negative
2290	0	46	73	1	1	0	0	Negative
2291	1	38	73	1	1	0	0	Negative
2292	1	50	73	1	1	0	0	Negative
2293	1	67	73	1	1	0	0	Negative
2294	0	63	73	1	1	0	0	Negative
2295	1	38	73	1	1	0	0	Negative
2296	0	10	73	1	1	0	0	Negative
2297	1	46	73	1	1	0	0	Negative
2298	1	39	73	1	1	0	0	Negative
2299	0	20	73	1	1	0	0	Negative
2300	0	54	73	1	1	0	0	Negative
2301	1	76	73	1	1	0	0	Negative
2302	0	57	73	1	1	0	0	Negative
2304	0	69	73	1	1	0	0	Negative
2306	1	23	73	1	1	0	0	Negative
2307	0	37	73	1	1	0	0	Negative
2308	1	46	73	1	1	0	0	Negative
2309	0	52	73	1	1	0	0	Negative
2310	1	69	73	1	1	0	0	Negative
2311	1	83	73	1	1	0	0	Negative
2313	1	70	73	1	1	0	0	Negative
2314	0	46	73	1	1	0	0	Negative
2315	0	5	73	1	1	0	0	Negative
2316	0	55	73	1	1	0	0	Negative
2317	1	45	73	1	1	0	0	Negative
2318	1	56	73	1	1	0	0	Negative
2319	1	51	73	1	1	0	0	Negative
2320	0	52	73	1	1	0	0	Negative
2321	1	55	73	1	1	0	0	Negative
2323	0	37	73	1	1	0	0	Negative
2324	1	45	73	1	1	0	0	Negative
2325	0	34	73	1	1	0	0	Negative
2326	0	56	73	1	1	0	0	Negative
2327	1	35	73	1	1	0	0	Negative
2328	0	13	73	1	1	0	0	Negative
2330	1	69	73	1	1	0	0	Negative
2331	0	60	73	1	1	0	0	Negative
2332	0	67	73	1	1	0	0	Negative
2333	1	6	73	1	1	0	0	Negative
2334	1	76	73	1	1	0	0	Negative
2335	0	54	73	1	1	0	0	Negative
2336	0	32	73	1	1	0	0	Negative
2337	0	51	73	1	1	0	0	Negative
2338	0	91	73	1	1	0	0	Negative
2339	1	69	73	1	1	0	0	Negative
2340	0	15	73	1	1	0	0	Negative
2341	1	58	73	1	1	0	0	Negative
2342	1	55	73	1	1	0	0	Negative
2343	1	58	73	1	1	0	0	Negative
2344	1	84	73	1	1	0	0	Negative
2345	0	78	73	1	1	0	0	Negative
2346	1	4	73	1	1	0	0	Negative
2347	1	53	73	1	1	0	0	Negative
2348	0	5	65	1	1	1	0	Negative
2349	0	62	65	1	1	1	0	Negative
2350	1	25	65	1	1	0	0	Negative
2351	1	38	65	1	1	1	0	Negative
2352	1	55	65	1	1	0	0	Negative
2353	1	73	65	1	1	0	0	Negative
2354	1	49	65	1	1	0	0	Negative
2355	1	51	65	1	1	0	0	Negative
2356	0	64	65	1	1	0	0	Negative
2357	1	8	65	1	1	1	0	Negative
2358	0	95	65	1	1	1	0	Negative
2359	1	72	65	1	1	0	0	Negative
2360	0	37	65	1	1	1	0	Negative
2361	1	42	65	1	1	1	0	Negative
2362	1	54	65	1	1	0	0	Negative
2363	1	74	65	1	1	0	0	Negative
2364	0	40	65	1	1	1	0	Negative
2365	1	14	65	1	1	1	0	Negative
2366	1	49	45	1	3	1	0	Negative
2367	0	19	45	1	3	1	0	Negative
2368	1	71	45	1	3	1	0	Negative
2369	0	67	45	1	3	1	0	Negative
2370	0	41	45	1	3	1	0	Negative
2371	0	9	45	1	3	1	0	Negative
2372	1	46	45	1	3	0	1	Negative
2373	1	28	45	1	3	0	0	Negative
2374	1	54	45	1	3	0	0	Negative
2375	1	57	45	1	3	0	0	Negative
2376	1	64	52	1	3	0	0	Negative
2377	1	51	52	1	3	0	0	Negative
2378	1	8	52	1	3	0	0	Negative
2379	1	38	52	1	3	0	0	Negative
2380	1	53	52	1	3	0	0	Negative
2381	0	61	52	1	3	0	0	Negative
2382	0	35	52	1	3	0	0	Negative
2383	0	64	85	1	3	0	0	Negative
2387	1	10	9	1	1	0	0	Negative
2388	1	58	9	1	1	1	0	Negative
2389	1	80	9	1	1	1	0	Negative
2390	0	78	9	1	1	1	0	Negative
2391	0	2	9	1	1	0	0	Negative
2392	1	41	9	1	1	0	0	Negative
2393	1	38	9	1	1	0	0	Negative
2394	1	9	9	1	1	0	0	Negative
2395	1	74	9	1	1	0	0	Negative
2396	0	73	9	1	1	0	0	Negative
2397	0	47	48	1	2	1	0	Negative
2398	1	21	48	1	2	1	0	Negative
2399	0	77	48	1	2	0	0	Negative
2400	1	69	48	1	2	0	0	Negative
2401	1	61	48	1	2	0	0	Negative
2402	0	81	48	1	2	0	0	Negative
2403	1	45	48	1	2	0	0	Negative
2404	1	47	48	1	2	0	0	Negative
2405	0	52	48	1	2	0	0	Negative
2406	1	62	48	1	2	0	0	Negative
2407	0	74	48	1	2	0	0	Negative
2408	1	65	48	1	2	0	0	Negative
2409	0	32	48	1	2	0	0	Negative
2410	1	53	48	1	2	0	0	Negative
2411	0	56	48	1	2	0	0	Negative
2412	0	57	48	1	2	0	0	Negative
2413	1	16	58	1	2	0	0	Negative
2414	0	55	58	1	2	1	0	Negative
2415	0	33	58	1	2	0	0	Negative
2416	1	56	93	1	2	1	0	Negative
2422	0	10	39	1	2	0	0	Negative
2423	0	69	39	1	2	0	0	Negative
2424	1	74	39	1	2	0	0	Negative
2425	0	38	39	1	2	0	1	Negative
2426	1	43	39	1	2	0	1	Negative
2427	0	16	39	1	2	0	1	Negative
2428	1	47	39	1	2	1	0	Negative
2429	0	24	39	1	2	1	0	Negative
2430	0	12	39	1	2	1	0	Negative
2431	1	22	39	1	2	0	0	Negative
2432	0	18	39	1	2	0	0	Negative
2433	1	29	39	1	2	0	0	Negative
2434	0	54	39	1	2	0	0	Negative
2435	0	41	39	1	2	0	0	Negative
2436	0	10	39	1	2	0	0	Negative
2437	0	13	39	1	2	0	0	Negative
2438	1	30	39	1	2	0	0	Negative
2439	0	54	39	1	2	0	0	Negative
2440	1	56	39	1	2	0	0	Negative
2441	0	4	39	1	2	0	0	Negative
2443	1	34	39	1	2	0	0	Negative
2444	1	24	39	1	2	0	0	Negative
2445	0	24	39	1	2	0	0	Negative
2446	0	24	39	1	2	0	0	Negative
2447	1	26	39	1	2	0	0	Negative
2448	0	28	39	1	2	0	0	Negative
2449	0	58	39	1	2	0	0	Negative
2450	1	51	39	1	2	0	0	Negative
2451	0	52	39	1	2	0	0	Negative
2452	1	40	39	1	2	0	0	Negative
2453	0	57	39	1	2	0	0	Negative
2454	0	41	39	1	2	0	0	Negative
2455	0	63	39	1	2	0	0	Negative
2456	0	46	39	1	2	0	0	Negative
2457	0	39	39	1	2	0	0	Negative
2458	0	28	39	1	2	0	0	Negative
2459	0	45	39	1	2	0	0	Negative
2460	0	28	39	1	2	0	0	Negative
2462	0	63	39	1	2	0	0	Negative
2463	1	41	39	1	2	0	0	Negative
2464	0	16	39	1	2	0	0	Negative
2465	0	7	39	1	2	0	0	Negative
2466	1	5	39	1	2	0	0	Negative
2467	0	53	39	1	2	0	0	Negative
2468	0	48	39	1	2	0	0	Negative
2469	1	61	39	1	2	0	0	Negative
2470	1	57	39	1	2	0	0	Negative
2471	0	54	39	1	2	0	0	Negative
2472	1	69	39	1	2	0	0	Negative
2473	1	59	39	1	2	0	0	Negative
2477	1	29	29	1	3	0	0	Negative
2478	0	30	29	1	3	0	0	Negative
2479	0	0.6667	29	1	3	0	0	Negative
2480	0	30	29	1	3	1	0	Negative
2481	1	3	29	1	3	1	0	Negative
2482	1	65	29	1	3	0	1	Negative
2483	0	61	29	1	3	0	1	Negative
2484	0	34	29	1	3	0	1	Negative
2485	1	39	29	1	3	0	1	Negative
2486	1	13	29	1	3	0	1	Negative
2487	1	56	29	1	3	0	1	Negative
2488	1	71	29	1	3	0	1	Negative
2489	0	53	29	1	3	0	1	Negative
2490	1	55	29	1	3	0	0	Negative
2491	0	54	29	1	3	0	0	Negative
2492	1	67	29	1	3	0	0	Negative
2493	0	77	29	1	3	0	0	Negative
2494	1	21	29	1	3	0	0	Negative
2495	0	68	70	1	3	1	0	Negative
2496	0	73	70	1	3	1	0	Negative
2497	1	14	70	1	3	1	0	Negative
2498	0	42	70	1	3	0	0	Negative
2499	1	33	70	1	3	0	0	Negative
2500	0	31	70	1	3	0	0	Negative
2501	0	37	70	1	3	0	0	Negative
2502	1	51	13	1	2	0	0	Negative
2503	1	20	13	1	2	1	0	Negative
2504	1	24	13	1	2	1	0	Negative
2505	1	36	36	1	2	1	0	Negative
2506	0	61	36	1	2	1	0	Negative
2507	1	41	36	1	2	0	1	Negative
2508	0	4	36	1	2	0	1	Negative
2509	0	37	36	1	2	0	1	Negative
2510	0	14	36	1	2	0	1	Negative
2511	1	69	36	1	2	0	1	Negative
2512	0	29	53	1	2	1	0	Positive
2513	1	3	53	1	2	1	0	Negative
2514	1	71	53	1	2	0	1	Negative
2515	1	52	53	1	2	0	0	Negative
2516	0	49	53	1	2	0	1	Negative
2517	0	21	53	1	2	0	1	Negative
2518	1	54	53	1	2	0	1	Negative
2519	0	51	53	1	2	0	1	Negative
2520	0	21	53	1	2	0	0	Negative
2521	1	51	53	1	2	0	0	Negative
2522	1	64	53	1	2	0	0	Negative
2523	1	50	53	1	2	0	0	Negative
2524	0	65	53	1	2	0	1	Negative
2525	1	32	53	1	2	0	1	Negative
2526	0	7	53	1	2	0	0	Negative
2527	0	32	53	1	2	0	0	Negative
2528	1	31	53	1	2	0	0	Negative
2529	0	76	53	1	2	0	0	Negative
2530	0	21	53	1	2	0	0	Negative
2531	1	52	53	1	2	0	0	Negative
2532	0	52	53	1	2	0	0	Negative
2533	1	28	53	1	2	0	0	Negative
2534	0	31	53	1	2	0	0	Negative
2535	1	7	53	1	2	0	0	Negative
2536	0	67	53	1	2	0	0	Negative
2537	1	42	53	1	2	0	0	Negative
2538	0	33	53	1	2	0	1	Negative
2539	0	55	53	1	2	0	0	Negative
2540	0	56	53	1	2	0	0	Negative
2541	0	34	53	1	2	0	0	Negative
2542	1	38	53	1	2	0	0	Negative
2543	0	39	53	1	2	0	0	Negative
2544	0	46	53	1	2	0	0	Negative
2545	1	51	53	1	2	0	0	Negative
2546	1	74	53	1	2	0	0	Negative
2547	0	62	53	1	2	0	0	Negative
2553	0	45	21	1	2	1	0	Negative
2568	0	60	59	1	3	0	0	Negative
2569	0	14	41	1	3	1	0	Negative
2570	0	42	41	1	3	1	0	Negative
2577	1	42	41	1	3	0	1	Negative
2579	0	3	41	1	3	0	1	Negative
2582	0	25	41	1	3	0	0	Negative
2583	0	35	41	1	3	0	0	Negative
2665	1	36	41	1	3	0	0	Negative
2666	0	54	41	1	3	0	1	Negative
2667	0	32	41	1	3	0	0	Negative
2668	1	43	27	1	2	0	0	Negative
2678	1	36	59	1	2	1	0	Negative
2679	1	10	59	1	2	1	0	Negative
2680	1	8	59	1	2	1	0	Negative
2681	1	38	59	1	2	1	0	Negative
2682	0	36	60	2	2	2	0	Positive
2700	0	50	33	1	3	0	0	Negative
2723	0	30	30	1	3	0	1	Negative
2724	0	32	30	1	3	0	1	Positive
2725	0	54	30	1	3	0	0	Negative
2726	1	56	30	1	3	0	0	Negative
2727	1	34	30	1	3	0	1	Negative
2728	0	30	30	1	3	0	1	Positive
2730	0	38	30	1	3	0	1	Negative
2731	0	32	30	1	3	1	0	Negative
2733	0	36	30	1	3	0	1	Negative
2739	0	1	54	1	1	1	0	Negative
2740	0	28	54	1	1	1	0	Negative
2741	1	7	54	1	1	1	0	Negative
2742	1	32	54	1	1	1	0	Negative
2743	0	27	54	1	1	1	0	Negative
2744	1	32	54	1	1	1	0	Negative
2745	1	45	54	1	1	0	0	Negative
2747	0	56	54	1	1	0	0	Negative
2748	0	52	54	1	1	0	0	Negative
2750	0	69	54	1	1	0	0	Negative
2751	0	53	54	1	1	0	0	Negative
2752	1	44	54	1	1	0	0	Negative
2753	0	49	54	1	1	0	0	Negative
2754	0	50	54	1	1	0	0	Negative
2755	0	35	54	1	1	0	0	Negative
2756	0	53	54	1	1	0	0	Negative
2757	0	21	54	1	1	0	0	Negative
2758	1	68	54	1	1	0	0	Negative
2759	1	42	54	1	1	0	0	Negative
2760	0	25	54	1	1	0	0	Negative
2761	0	44	54	1	1	0	0	Negative
2762	0	55	54	1	1	0	0	Negative
2763	0	71	54	1	1	0	0	Negative
2764	1	46	54	1	1	0	0	Negative
2765	0	49	54	1	1	0	0	Negative
2766	1	47	54	1	1	0	0	Negative
2767	1	66	54	1	1	0	0	Negative
2768	1	39	54	1	1	0	0	Negative
2769	1	56	54	1	1	1	0	Negative
2770	0	62	54	1	1	0	0	Negative
2771	0	56	54	1	1	0	0	Negative
2772	0	67	54	1	1	0	0	Negative
2773	0	58	54	1	1	0	0	Negative
2774	0	40	54	1	1	0	0	Negative
2775	0	66	71	1	3	1	0	Positive
2776	1	45	71	1	3	0	1	Negative
2777	1	44	70	1	2	0	1	Negative
2778	0	11	70	1	2	1	0	Negative
2779	1	44	44	1	2	1	0	Negative
2780	1	22	44	1	2	1	0	Negative
2781	0	15	44	1	2	1	0	Negative
2782	1	39	44	1	2	1	0	Negative
2783	0	38	44	1	2	1	0	Negative
2784	1	15	44	1	2	1	0	Negative
2785	1	11	44	1	2	1	0	Negative
2786	0	66	44	1	2	1	0	Negative
2787	1	16	44	1	2	1	0	Negative
2788	1	65	44	1	2	0	0	Negative
2789	0	65	44	1	2	0	0	Negative
2790	0	36	44	1	2	0	0	Negative
2791	1	48	44	1	2	0	0	Negative
2792	0	57	44	1	2	0	0	Negative
2793	1	47	44	1	2	0	0	Negative
2794	0	31	44	1	2	0	0	Negative
2795	1	58	44	1	2	0	0	Negative
2796	0	56	44	1	2	0	0	Negative
2797	1	65	39	1	3	1	0	Negative
2798	0	63	39	1	3	1	0	Negative
2799	0	9	39	1	3	1	0	Negative
2800	0	42	39	1	3	0	0	Negative
2802	1	51	58	1	2	0	0	Negative
2803	0	22	58	1	2	0	0	Negative
2804	1	22	58	1	2	0	0	Negative
2805	1	56	58	1	2	0	0	Negative
2806	0	67	72	1	2	1	0	Negative
2807	0	21	72	1	2	1	0	Negative
2808	1	49	72	1	2	1	0	Negative
2809	1	45	72	1	2	1	0	Negative
2810	0	44	72	1	2	1	0	Negative
2811	1	16	72	1	2	1	0	Negative
2812	1	54	72	1	2	0	0	Negative
2813	1	47	72	1	2	1	0	Negative
2814	0	44	72	1	2	1	0	Negative
2815	1	15	72	1	2	1	0	Negative
2816	1	10	41	1	3	0	1	Positive
2817	0	39	41	1	3	1	0	Positive
2818	1	34	41	1	3	0	0	Positive
2819	1	52	41	1	3	0	1	Negative
2820	1	38	41	1	3	0	1	Negative
2821	0	38	41	1	3	0	1	Negative
2832	1	46	35	1	2	0	0	Negative
2833	1	53	35	1	2	0	0	Negative
2834	1	46	35	1	2	0	0	Negative
2835	1	42	35	1	2	0	0	Negative
2837	1	29	35	1	2	0	0	Negative
2838	0	45	35	1	2	0	0	Negative
2840	1	43	35	1	2	0	0	Negative
2841	0	37	35	1	2	0	0	Negative
2842	1	37	35	1	2	0	0	Negative
2843	1	34	35	1	2	0	0	Negative
2844	0	28	35	1	2	1	0	Negative
2845	1	25	51	1	3	1	0	Negative
2846	1	82	74	1	3	1	0	Negative
2847	0	52	74	1	3	0	0	Negative
2862	0	37	45	1	2	0	0	Negative
2863	0	35	45	1	2	0	0	Negative
2864	0	38	45	1	2	0	0	Negative
2865	1	33	45	1	2	0	0	Negative
2866	0	41	45	1	2	0	0	Negative
2867	1	38	45	1	2	0	0	Negative
2868	1	43	45	1	2	0	0	Negative
2869	1	50	45	1	2	0	0	Negative
2870	0	49	45	1	2	0	0	Negative
2871	0	54	45	1	2	0	0	Negative
2872	1	22	45	1	2	0	0	Negative
2873	0	68	45	1	2	0	0	Negative
2874	1	69	45	1	2	0	0	Negative
2875	1	49	45	1	2	0	0	Negative
2876	0	66	45	1	2	0	0	Negative
2877	1	91	45	1	2	0	0	Negative
2878	1	63	45	1	2	0	0	Negative
2879	0	61	45	1	2	0	0	Negative
2880	0	72	45	1	2	0	0	Negative
2881	0	62	45	1	2	0	0	Negative
2883	1	54	45	1	2	0	0	Negative
2884	0	55	45	1	2	0	0	Negative
2885	0	55	45	1	2	0	0	Negative
2886	1	46	45	1	2	0	0	Negative
2887	1	51	50	1	3	1	1	Negative
2888	1	28	50	1	3	1	1	Negative
2889	0	53	50	1	3	1	1	Negative
2890	0	27	50	1	3	0	0	Negative
2941	0	53	52	1	2	0	1	Negative
2942	0	60	52	1	2	0	1	Negative
2943	1	40	52	1	2	0	1	Negative
2944	1	50	65	1	3	0	0	Negative
2945	1	32	65	1	3	0	0	Negative
2946	0	34	65	1	3	0	0	Negative
2947	1	76	65	1	3	0	0	Negative
2948	0	39	65	1	3	1	0	Negative
2949	0	11	65	1	3	1	0	Negative
2950	1	39	65	1	3	1	0	Negative
2951	1	66	65	1	3	1	0	Positive
2952	1	25	34	1	3	0	0	Negative
2953	1	30	34	1	3	0	0	Negative
2954	0	24	34	1	3	0	0	Negative
2955	1	61	34	1	3	0	1	Negative
2956	0	59	34	1	3	0	1	Negative
2961	1	67	36	1	2	1	0	Negative
2962	0	60	36	1	2	1	0	Negative
2963	0	35	36	1	2	1	0	Negative
2964	1	4	36	1	2	1	0	Negative
2965	0	7	36	1	2	1	0	Negative
2966	0	12	36	1	2	1	0	Negative
2967	1	39	36	1	2	0	1	Negative
2968	0	40	36	1	2	0	1	Negative
2969	0	14	36	1	2	0	1	Negative
2970	1	1	36	1	2	0	1	Negative
2971	0	49	36	1	2	0	0	Negative
2972	1	11	36	1	2	0	0	Negative
2973	0	17	36	1	2	0	0	Negative
2974	1	3	36	1	2	0	0	Negative
2975	0	5	36	1	2	0	0	Negative
2976	1	30	36	1	2	0	0	Negative
2977	0	48	36	1	2	0	0	Negative
2978	1	46	36	1	2	0	0	Negative
2979	1	41	36	1	2	0	0	Negative
2980	0	43	36	1	2	0	0	Negative
2981	0	16	36	1	2	0	0	Negative
2982	0	45	36	1	2	0	0	Negative
2983	1	35	36	1	2	0	0	Negative
2984	1	36	36	1	2	0	0	Negative
2985	1	36	36	1	2	0	0	Negative
2986	0	33	36	1	2	0	0	Negative
2987	0	37	36	1	2	0	0	Negative
2988	0	36	36	1	2	0	0	Negative
2989	0	23	36	1	2	0	0	Negative
2990	1	33	36	1	2	0	0	Negative
2991	1	3	36	1	2	0	0	Negative
2992	1	27	36	1	2	0	0	Negative
2993	1	35	36	1	2	0	0	Negative
2994	1	24	36	1	2	0	0	Negative
2995	1	4	36	1	2	0	0	Negative
2996	1	59	36	1	2	0	0	Negative
2997	0	37	36	1	2	0	0	Negative
2998	0	3	36	1	2	0	0	Negative
2999	0	52	36	1	2	0	0	Negative
3000	1	29	36	1	2	0	0	Negative
3002	0	61	36	1	2	0	0	Negative
3003	1	26	36	1	2	0	0	Negative
3004	0	40	36	1	2	0	0	Negative
3005	0	13	36	1	2	0	0	Negative
3006	1	45	36	1	2	0	0	Negative
3007	1	73	36	1	2	0	0	Negative
3008	0	64	36	1	2	0	0	Negative
3009	0	55	36	1	2	0	0	Negative
3010	0	56	36	1	2	0	0	Negative
3011	0	45	36	1	2	0	0	Negative
3012	1	30	36	1	2	0	0	Negative
3013	0	30	36	1	2	0	0	Negative
3014	0	2	36	1	2	0	0	Negative
3015	1	38	36	1	2	0	0	Negative
3016	1	7	36	1	2	0	0	Negative
3017	1	41	36	1	2	0	0	Negative
3018	0	31	36	1	2	0	0	Negative
3019	1	31	36	1	2	0	0	Negative
3020	0	67	36	1	2	0	0	Negative
3021	1	23	36	1	2	0	0	Negative
3022	1	4	36	1	2	0	0	Negative
3023	1	28	36	1	2	0	0	Negative
3024	1	56	36	1	2	0	0	Negative
3025	1	36	36	1	2	0	0	Negative
3026	1	8	36	1	2	0	0	Negative
3027	1	35	36	1	2	0	0	Negative
3028	0	34	36	1	2	0	0	Negative
3029	0	6	36	1	2	0	0	Negative
3030	0	35	36	1	2	0	0	Negative
3031	0	6	36	1	2	0	0	Negative
3032	1	32	36	1	2	0	0	Negative
3033	0	32	36	1	2	0	0	Negative
3034	1	5	36	1	2	0	0	Negative
3035	0	36	36	1	2	0	0	Negative
3036	1	1	36	1	2	0	0	Negative
3037	0	18	36	1	2	0	0	Negative
3038	1	57	36	1	2	0	0	Negative
3039	1	26	36	1	2	0	0	Negative
3040	1	64	36	1	2	0	0	Negative
3041	0	36	36	1	2	0	0	Negative
3042	0	18	36	1	2	0	0	Negative
3043	1	71	36	1	2	0	0	Negative
3044	1	35	36	1	2	0	0	Negative
3045	0	45	36	1	2	0	0	Negative
3046	0	39	36	1	2	0	0	Negative
3047	1	80	36	1	2	0	0	Negative
3048	0	24	36	1	2	0	0	Negative
3049	0	56	36	1	2	0	0	Negative
3050	1	31	36	1	2	0	0	Negative
3051	0	30	36	1	2	0	0	Negative
3052	0	56	36	1	2	0	0	Negative
3053	0	28	36	1	2	0	0	Negative
3054	1	50	36	1	2	0	0	Negative
3055	0	47	36	1	2	0	0	Negative
3056	1	37	36	1	2	0	0	Negative
3057	0	58	36	1	2	0	0	Negative
3058	0	37	36	1	2	0	0	Negative
3059	1	52	36	1	2	0	0	Negative
3060	1	23	29	1	2	0	0	Negative
3061	1	26	29	1	2	0	0	Negative
3062	1	27	29	1	2	0	0	Negative
3063	1	33	29	1	2	0	0	Negative
3064	1	25	29	1	2	0	0	Negative
3065	1	35	29	1	2	0	0	Negative
3069	1	67	29	1	2	0	1	Negative
3070	0	54	29	1	2	0	1	Negative
3071	0	34	29	1	2	0	1	Negative
3072	1	37	29	1	2	0	1	Negative
3073	1	5	29	1	2	0	1	Negative
3076	0	29	29	1	2	0	0	Negative
3077	1	72	29	1	2	0	0	Negative
3078	1	54	29	1	2	0	0	Negative
3079	1	32	29	1	2	0	0	Negative
3080	1	28	29	1	2	0	0	Negative
3081	1	26	29	1	2	0	0	Negative
3082	1	26	29	1	2	0	0	Negative
3083	1	52	29	1	2	0	0	Positive
3084	1	58	33	1	3	1	0	Negative
3085	0	34	33	1	3	1	0	Negative
3086	1	7	33	1	3	1	0	Negative
3087	1	66	33	1	3	0	0	Negative
3088	1	28	33	1	3	0	0	Negative
3089	0	30	33	1	3	0	0	Negative
3090	0	52	33	1	3	0	0	Negative
3091	0	43	43	1	1	1	0	Negative
3092	1	18	43	1	1	1	0	Negative
3093	1	75	43	1	1	1	0	Negative
3094	0	66	43	1	1	1	0	Negative
3095	1	38	45	1	2	0	0	Negative
3096	1	39	45	1	2	0	0	Negative
3097	1	43	45	1	2	0	0	Negative
3098	1	44	45	1	2	0	0	Negative
3099	1	33	45	1	2	0	1	Negative
3100	0	31	45	1	2	0	1	Negative
3101	0	30	45	1	2	0	1	Negative
3102	0	27	45	1	2	0	1	Negative
3103	1	28	45	1	2	0	1	Negative
3104	0	0.4167	45	1	2	0	1	Negative
3105	0	2	45	1	2	0	1	Negative
3106	0	19	45	1	2	0	1	Negative
3107	1	58	45	1	2	0	1	Negative
3108	1	39	45	1	2	0	1	Negative
3109	0	40	45	1	2	0	1	Negative
3110	1	4	45	1	2	0	1	Negative
3111	1	86	45	1	2	0	1	Negative
3112	0	84	45	1	2	0	1	Negative
3113	0	52	68	1	1	0	0	Negative
3114	1	75	68	1	1	0	0	Negative
3115	1	48	68	1	1	1	0	Negative
3116	1	41	68	1	1	0	0	Negative
3117	0	48	68	1	1	0	0	Negative
3118	0	47	68	1	1	0	0	Negative
3119	1	54	52	1	3	1	0	Negative
3120	0	20	52	1	3	1	0	Negative
3121	0	84	52	1	3	1	0	Negative
3127	0	56	51	1	2	1	0	Positive
3129	0	28	51	1	2	1	0	Negative
3132	1	51	51	1	2	0	1	Negative
3133	1	48	51	1	2	0	1	Negative
3136	1	50	51	1	2	0	1	Negative
3137	1	41	51	1	2	0	1	Negative
3138	1	56	51	1	2	0	1	Negative
3139	1	50	51	1	2	0	1	Negative
3141	1	57	53	1	3	1	0	Negative
3142	1	30	53	1	3	1	0	Negative
3143	0	27	53	1	3	1	0	Negative
3144	1	2	53	1	3	1	0	Negative
3145	1	55	53	1	3	0	1	Negative
3146	0	52	53	1	3	0	0	Negative
3147	1	30	53	1	3	0	1	Negative
3148	1	39	34	1	3	1	0	Negative
3149	1	8	34	1	3	1	0	Negative
3151	1	65	34	1	3	0	1	Negative
3152	1	66	56	2	3	2	0	Negative
3153	1	13	37	1	1	1	0	Negative
3154	1	3	37	1	1	1	0	Negative
3155	0	37	37	1	1	1	0	Negative
3156	1	50	32	1	3	0	0	Negative
3157	0	50	32	1	3	0	0	Negative
3158	1	36	32	1	3	0	0	Negative
3159	0	28	32	1	3	0	0	Negative
3160	0	7	32	1	3	0	0	Negative
3161	1	5	32	1	3	0	0	Negative
3162	1	46	32	1	3	0	0	Negative
3163	0	42	32	1	3	0	0	Negative
3164	1	6	32	1	3	0	0	Negative
3165	0	28	32	1	3	0	0	Negative
3175	0	63	37	2	2	2	0	Positive
3176	1	54	29	1	3	0	1	Negative
3177	0	46	29	1	3	0	1	Negative
3178	0	24	29	1	3	0	1	Negative
3179	1	18	29	1	3	0	1	Negative
3180	0	2	29	1	3	1	0	Negative
3181	0	4	29	1	3	1	0	Negative
3182	1	28	29	1	3	0	0	Negative
3183	0	33	29	1	3	0	0	Negative
3184	1	24	96	1	2	1	0	Negative
3188	0	86	33	1	3	0	1	Negative
3189	0	58	33	1	3	1	0	Negative
3190	0	39	33	1	3	0	1	Negative
3191	1	40	33	1	3	0	1	Negative
3192	1	58	33	1	3	1	0	Negative
3193	0	11	33	1	3	1	0	Negative
3194	1	6	33	1	3	1	0	Negative
3205	1	34	33	1	3	1	0	Negative
3210	1	61	33	1	3	1	0	Negative
3211	0	60	33	1	3	1	0	Negative
3212	1	5	33	1	3	1	0	Negative
3213	0	3	33	1	3	1	0	Negative
3214	0	26	51	1	3	1	0	Positive
3215	1	50	51	1	3	1	0	Negative
3216	1	67	58	1	2	1	0	Negative
3217	1	59	56	1	2	1	0	Negative
3218	0	33	56	1	2	0	1	Negative
3219	1	32	28	1	2	0	0	Negative
3223	0	46	28	1	2	0	0	Negative
3227	1	30	28	1	2	0	0	Negative
3228	1	30	28	1	2	0	0	Negative
3229	1	30	28	1	2	0	0	Negative
3230	1	30	28	1	2	0	0	Negative
3231	1	30	28	1	2	0	0	Negative
3232	1	30	28	1	2	0	0	Negative
3233	1	30	28	1	2	0	0	Negative
3234	1	30	28	1	2	0	0	Negative
3249	1	71	68	1	3	1	0	Positive
3250	1	37	68	1	3	1	0	Negative
3251	0	37	68	1	3	1	0	Negative
3252	0	12	68	1	3	1	0	Negative
3253	1	11	68	1	3	1	0	Negative
3254	1	15	49	1	3	1	0	Negative
3255	0	21	49	1	3	1	0	Negative
3256	1	50	49	1	3	1	0	Negative
3257	1	38	60	1	1	0	1	Positive
3261	1	62	60	1	1	0	1	Negative
3262	1	50	60	1	1	1	0	Negative
3264	1	24	60	1	1	0	0	Negative
3265	1	33	60	1	1	0	0	Negative
3266	1	45	60	1	1	0	0	Negative
3267	1	59	60	1	1	0	0	Negative
3268	1	34	60	1	1	0	0	Negative
3269	1	58	60	1	1	0	0	Negative
3271	1	78	60	1	1	0	1	Negative
3282	1	69	60	1	1	0	0	Negative
3283	1	72	60	1	1	0	0	Negative
3284	1	50	60	1	1	0	0	Negative
3285	0	50	60	1	1	0	0	Negative
3287	1	80	60	1	1	1	0	Negative
3288	0	53	60	1	1	1	0	Negative
3289	1	24	60	1	1	1	0	Negative
3290	0	31	60	1	1	1	0	Negative
3292	1	38	60	1	1	1	0	Negative
3293	1	47	60	1	1	0	0	Negative
3295	1	42	60	1	1	0	0	Negative
3296	1	45	34	1	2	0	0	Negative
3297	0	44	34	1	2	0	0	Negative
3298	0	30	34	1	2	0	0	Negative
3299	1	29	34	1	2	0	0	Negative
3300	1	19	34	1	2	0	0	Negative
3301	1	11	34	1	2	0	0	Negative
3302	0	59	34	1	2	0	0	Negative
3303	0	58	34	1	2	0	0	Negative
3304	1	51	34	1	2	0	0	Negative
3305	1	50	34	1	2	0	0	Negative
3306	0	50	34	1	2	0	0	Negative
3307	1	49	34	1	2	0	0	Negative
3308	0	47	34	1	2	0	0	Negative
3309	0	45	34	1	2	0	0	Negative
3310	1	42	34	1	2	0	0	Negative
3311	1	40	34	1	2	0	0	Negative
3312	0	39	34	1	2	0	0	Negative
3313	1	39	34	1	2	0	0	Negative
3314	1	38	34	1	2	0	0	Negative
3315	0	37	34	1	2	0	0	Negative
3316	0	37	34	1	2	0	0	Negative
3317	0	37	34	1	2	0	0	Negative
3318	1	36	34	1	2	0	0	Negative
3319	0	36	34	1	2	0	0	Negative
3320	0	35	34	1	2	0	0	Negative
3321	1	34	34	1	2	0	0	Negative
3322	0	33	34	1	2	0	0	Negative
3323	0	32	34	1	2	0	0	Negative
3324	0	32	34	1	2	0	0	Negative
3325	1	32	34	1	2	0	0	Negative
3326	1	30	34	1	2	0	0	Negative
3327	0	29	34	1	2	0	0	Negative
3328	1	29	34	1	2	0	0	Negative
3329	0	28	34	1	2	0	0	Negative
3330	0	26	34	1	2	0	0	Negative
3331	0	18	34	1	2	0	0	Negative
3332	1	15	34	1	2	0	0	Negative
3333	0	15	34	1	2	0	0	Negative
3334	0	12	34	1	2	0	0	Negative
3335	1	10	34	1	2	0	0	Negative
3336	0	10	34	1	2	0	0	Negative
3337	0	9	34	1	2	0	0	Negative
3338	0	8	34	1	2	0	0	Negative
3339	1	8	34	1	2	0	0	Negative
3340	1	7	34	1	2	0	0	Negative
3341	0	7	34	1	2	0	0	Negative
3342	1	6	34	1	2	0	0	Negative
3343	0	5	34	1	2	0	0	Negative
3344	1	4	34	1	2	0	0	Negative
3345	0	4	34	1	2	0	0	Negative
3346	0	43	34	1	2	0	0	Negative
3347	1	33	34	1	2	0	0	Negative
3348	1	54	34	1	2	0	0	Negative
3349	1	57	34	1	2	0	0	Negative
3350	1	56	34	1	2	0	0	Negative
3351	1	55	34	1	2	0	0	Negative
3352	1	53	34	1	2	0	0	Negative
3353	1	51	34	1	2	0	0	Negative
3354	1	51	34	1	2	0	0	Negative
3355	1	50	34	1	2	0	0	Negative
3356	1	48	34	1	2	0	0	Negative
3357	1	47	34	1	2	0	0	Negative
3358	1	47	34	1	2	0	0	Negative
3359	1	46	34	1	2	0	0	Negative
3360	1	41	34	1	2	0	0	Negative
3361	1	34	34	1	2	0	0	Negative
3362	1	33	34	1	2	0	0	Negative
3363	1	33	34	1	2	0	0	Negative
3364	1	26	34	1	2	0	0	Negative
3365	1	65	34	1	2	0	0	Negative
3366	0	60	34	1	2	0	0	Negative
3367	1	39	34	1	2	1	0	Negative
3368	1	23	42	1	3	0	0	Negative
3369	0	18	42	1	3	0	0	Negative
3370	1	52	42	1	3	0	0	Negative
3371	0	50	42	1	3	0	0	Negative
3372	1	47	42	1	3	0	0	Negative
3373	1	46	42	1	3	0	0	Negative
3374	1	52	42	1	3	0	0	Positive
3375	1	52	42	1	3	0	0	Negative
3376	1	41	42	1	3	0	0	Negative
3377	1	45	42	1	3	0	0	Negative
3378	1	53	42	1	3	0	0	Negative
3379	1	19	42	1	3	0	0	Negative
3380	0	23	42	1	3	0	0	Negative
3381	0	21	42	1	3	0	0	Negative
3382	1	33	42	1	3	0	0	Negative
3383	1	32	55	1	2	1	0	Negative
3384	1	58	55	1	2	1	0	Negative
3385	1	48	55	1	2	0	0	Negative
3386	0	45	55	1	2	0	0	Negative
3387	0	32	55	1	2	0	0	Negative
3388	1	57	55	1	2	0	0	Negative
3389	1	25	55	1	2	0	0	Negative
3390	1	57	55	1	3	1	0	Positive
3391	1	39	55	1	3	0	1	Negative
3392	0	37	55	1	3	0	1	Positive
3393	0	14	55	1	3	0	1	Negative
3394	1	7	55	1	3	0	1	Negative
3397	1	41	55	1	3	1	0	Negative
3398	0	39	55	1	3	1	0	Negative
3399	1	16	55	1	3	1	0	Negative
3400	1	62	55	1	3	1	0	Negative
3401	1	37	55	1	3	0	1	Negative
3402	1	6	55	1	3	0	1	Negative
3403	0	55	55	1	3	0	0	Negative
3404	0	74	55	1	3	0	1	Negative
3405	1	43	55	1	3	0	0	Negative
3406	0	46	55	1	3	0	1	Negative
3407	1	71	55	1	3	0	0	Negative
3408	1	36	55	1	3	0	0	Negative
3409	0	32	55	1	3	0	0	Negative
3411	1	64	55	1	3	0	0	Negative
3412	0	32	34	1	2	0	0	Negative
3413	1	28	34	1	2	0	0	Negative
3414	1	27	34	1	2	0	0	Negative
3415	0	23	34	1	2	0	0	Negative
3416	0	35	34	1	2	0	0	Negative
3417	0	26	34	1	2	0	0	Negative
3418	0	30	34	1	2	1	0	Positive
3419	1	61	34	1	2	1	0	Negative
3420	1	55	34	1	2	0	0	Negative
3421	0	35	34	1	2	0	0	Negative
3422	1	64	34	1	2	0	0	Negative
3423	1	8	34	1	2	0	0	Negative
3424	0	35	34	1	2	0	0	Negative
3425	0	70	34	1	2	0	0	Negative
3427	0	72	52	1	3	1	0	Negative
3429	1	48	52	1	3	1	0	Negative
3430	1	19	52	1	3	1	0	Negative
3431	0	17	52	1	3	1	0	Negative
3432	0	46	52	1	3	1	0	Negative
3433	1	65	52	1	3	0	0	Negative
3434	1	54	52	1	3	0	0	Negative
3435	1	48	52	1	3	0	0	Negative
3440	1	63	52	1	3	0	0	Negative
3441	1	33	52	1	3	0	1	Negative
3442	1	33	52	1	3	0	1	Negative
3446	1	33	52	1	3	0	1	Negative
3447	0	2	52	1	3	0	0	Negative
3448	0	54	52	1	3	1	0	Negative
3450	1	21	52	1	3	0	1	Negative
3451	0	80	52	1	3	0	1	Negative
3452	1	82	52	1	3	0	1	Negative
3453	1	43	52	1	3	0	1	Negative
3454	0	41	52	1	3	0	0	Negative
3456	1	43	52	1	3	0	1	Negative
3460	1	36	33	1	3	1	0	Negative
3461	1	1	33	1	3	1	0	Negative
3462	0	78	82	1	3	1	0	Positive
3463	0	34	39	1	2	0	0	Negative
3464	1	38	39	1	2	1	0	Negative
3465	0	64	39	1	2	1	0	Negative
3466	1	63	39	1	2	1	0	Negative
3467	0	35	39	1	2	0	0	Negative
3468	0	36	39	1	2	0	0	Positive
3469	0	33	39	1	2	0	0	Positive
3470	1	50	52	1	2	0	0	Negative
3471	1	48	52	1	2	0	0	Negative
3472	1	45	52	1	2	0	0	Negative
3473	1	70	52	1	2	0	0	Negative
3474	0	64	52	1	2	0	0	Negative
3481	1	12	52	1	2	0	0	Negative
3483	0	37	52	1	2	0	0	Negative
3484	0	43	52	1	2	0	0	Negative
3485	0	60	52	1	2	0	0	Negative
3486	1	33	52	1	2	0	0	Negative
3487	1	56	52	1	2	0	0	Negative
3488	0	46	52	1	2	0	0	Negative
3489	0	59	52	1	2	0	0	Negative
3490	1	38	52	1	2	0	0	Negative
3491	0	42	52	1	2	0	0	Negative
3492	1	56	52	1	2	0	0	Negative
3493	0	27	52	1	2	0	0	Negative
3494	1	47	52	1	2	0	0	Negative
3495	1	40	52	1	2	0	0	Negative
3496	1	35	52	1	2	0	0	Negative
3497	0	30	52	1	2	0	0	Negative
3498	0	48	52	1	2	0	0	Negative
3499	1	22	52	1	2	0	0	Negative
3500	1	38	52	1	2	0	0	Negative
3501	0	29	52	1	2	0	0	Negative
3502	1	25	52	1	2	0	0	Negative
3503	0	33	52	1	2	0	0	Negative
3504	1	36	52	1	2	0	0	Negative
3505	0	26	52	1	2	0	0	Negative
3506	0	43	52	1	2	0	0	Negative
3507	1	23	52	1	2	0	0	Negative
[truncated: 6,869 more rows]
