# Supplementary material for: Personalized risk score prediction and testing policy adaptations of a COVID-19 population-based contact tracing network
Source: Epidemiol Infect. 2025 Jul 24;153:e90. doi: 10.1017/S0950268825100319 (PMC12394023; doi:10.1017/S0950268825100319)
Supplement: Wu et al. supplementary material [file S0950268825100319sup001.zip › Supplementary/submit_data/edge.csv]

target	source
828	1
829	1
830	1
831	1
832	1
833	1
834	1
835	1
836	1
837	1
838	1
839	1
840	1
841	1
842	1
843	1
844	1
845	1
846	1
847	1
848	1
849	1
850	1
851	1
852	1
489	2
853	2
854	2
855	2
856	2
857	2
858	2
859	2
860	2
861	2
862	2
863	2
864	2
865	2
866	2
867	2
868	2
869	2
870	2
871	2
872	3
873	4
874	4
752	5
875	5
876	5
877	5
878	5
879	5
880	5
881	5
882	5
883	6
884	6
885	6
886	6
887	6
888	6
889	6
890	6
891	6
892	6
893	6
894	6
895	6
896	6
897	6
898	6
899	6
900	6
901	6
902	6
903	6
904	6
905	7
906	7
907	7
908	7
9	8
909	8
910	8
911	8
912	8
913	8
914	8
915	8
916	8
917	8
918	8
919	8
920	8
921	8
922	8
923	9
924	9
925	9
926	9
927	9
928	9
929	9
930	9
931	9
932	9
933	9
934	9
935	9
936	9
937	9
938	10
939	10
940	10
941	10
942	10
943	10
572	11
944	11
945	12
946	13
947	13
948	13
949	13
950	13
951	13
952	13
953	13
954	13
955	13
956	13
957	13
958	13
959	13
960	13
961	13
962	13
963	13
964	13
965	13
966	13
967	13
968	13
969	13
970	13
971	13
972	13
973	13
974	13
975	13
976	13
977	13
978	13
979	13
980	13
981	13
982	13
983	13
984	13
985	13
986	13
987	13
988	13
989	13
990	13
991	13
992	13
993	13
994	13
995	13
996	13
997	13
998	13
999	13
1000	13
1001	13
1002	13
1003	13
1004	13
1005	13
1006	13
1007	13
1008	13
1009	13
1010	13
1011	13
1012	13
1013	13
1014	13
1015	13
1016	13
1017	13
1018	13
1019	13
1020	13
1021	13
1022	13
1023	13
1024	13
1025	13
1026	13
1027	13
1028	13
1029	13
1030	13
1031	13
1032	13
1033	13
1034	13
1035	14
1036	14
1037	14
1038	14
1039	14
1040	14
1041	14
1042	14
1043	14
1044	14
1045	14
1046	15
1047	15
1048	15
1049	15
1050	15
1051	15
1052	15
1053	15
1054	15
1055	15
1056	15
1057	16
1058	16
1059	16
1060	16
1061	16
1062	16
1063	16
1064	16
1065	16
1066	16
1067	16
1068	16
1069	16
1070	16
1071	16
1072	16
1073	16
1074	16
1075	17
1076	17
1077	17
1078	17
1079	18
1080	18
1081	18
1082	18
1083	18
1084	18
1085	18
1086	18
1087	18
1088	18
1089	18
1090	18
1091	18
1092	18
1093	19
1094	19
1095	19
1096	19
1097	19
1098	19
1099	20
1100	20
1101	21
1102	22
1103	22
1104	22
1105	22
1106	22
1107	22
1108	23
1109	23
1110	23
1111	23
1112	24
1113	25
1114	25
1115	25
1116	25
1117	25
1118	25
1119	25
1120	25
1121	25
1122	25
1123	25
1124	25
1125	25
1126	25
1127	25
1128	25
1129	25
1130	25
1131	25
1132	25
1133	26
1134	26
1135	26
1136	26
1137	26
1138	26
1139	26
1140	27
1141	27
1142	27
1143	28
1144	28
1145	28
1146	28
1147	28
1148	28
1149	28
1150	28
1151	28
1152	28
1153	28
1154	28
1155	28
1156	28
1157	28
1158	28
1159	28
1160	28
1161	28
1162	28
1163	28
1164	28
1165	28
1166	28
1167	28
1168	28
1169	28
1170	28
1171	28
1172	28
1173	28
1174	28
1175	28
1176	28
1177	28
1178	28
1179	29
1180	29
1181	30
1182	31
1183	31
1184	31
1185	31
1186	31
1187	32
1188	32
1189	33
1190	33
1191	33
1192	33
1193	33
1194	33
1195	33
1196	33
1197	33
1198	33
1199	33
1200	33
1201	33
1202	33
1203	33
1204	33
1205	33
1206	33
1207	33
1208	33
1209	33
1210	33
1211	33
1212	33
1213	33
1214	33
1215	33
1216	33
1217	33
1218	33
1219	33
1220	33
1221	33
1222	33
1223	33
1224	33
1225	33
1226	33
1227	33
1228	33
1229	33
1230	33
1231	33
1232	33
1233	33
1234	33
1235	33
1236	33
1237	33
1238	33
1239	33
1240	33
1241	33
1242	33
1243	33
1244	33
1245	33
1246	33
1247	33
1248	33
1249	33
1250	33
1251	33
1252	33
1253	33
1254	33
1255	33
1256	33
1257	33
1258	33
1259	33
1260	33
1261	33
1262	33
1263	33
1264	33
1265	33
1266	33
1267	33
1268	33
1269	33
1270	33
1271	33
1272	33
1273	33
1274	33
1275	33
1276	33
1277	33
1278	33
1279	33
1280	33
1281	33
1282	34
1283	34
1284	34
1285	34
1286	34
1287	34
1288	34
1289	34
1290	34
1291	34
1292	34
1293	34
1294	34
1295	34
1296	34
1297	34
1298	34
1299	34
1300	34
1301	34
1302	34
1303	34
1304	34
1305	34
1306	34
419	35
1246	35
1307	35
1308	35
1309	35
1310	35
1311	35
1312	35
1313	35
1314	35
1315	35
1316	35
1317	35
1318	35
1319	35
1320	35
1321	35
1322	35
1323	35
1324	35
1325	35
1326	35
1327	35
1328	35
1329	35
1330	35
1331	35
1332	35
1333	35
1334	35
1335	35
1336	35
1337	35
1338	35
1339	35
1340	35
1341	35
1342	35
1343	35
1344	35
1345	35
1346	35
1347	35
1348	35
1349	35
1350	35
1351	35
1352	35
1353	35
1354	35
1355	35
1356	35
1357	35
1358	35
1359	35
1360	35
1361	35
1362	35
1363	35
1364	35
1365	35
1366	35
1367	35
1368	35
1369	35
1370	35
1371	35
1372	35
1373	35
1374	35
1375	35
1376	35
1377	35
1378	35
1379	35
1380	35
1381	35
1382	35
1383	35
1384	35
1385	35
1386	35
1387	35
1388	35
1389	35
1390	35
1391	35
1392	35
1393	35
1394	35
1395	35
1396	35
1397	35
1398	35
1399	35
1400	35
1401	35
1402	35
1403	35
1404	35
1405	35
1406	35
1407	35
1408	35
707	36
1409	36
1410	36
1411	36
1412	36
1413	36
1414	36
1415	36
1416	36
1417	36
1418	36
1419	36
1420	36
1421	36
1422	36
1423	36
1424	36
1425	36
1426	36
1427	36
1428	36
1429	36
1430	36
1431	36
1432	36
1433	36
1434	36
1435	36
1436	36
1437	36
1438	36
1439	36
1440	36
1441	36
1442	36
1443	36
1444	36
1445	36
1446	36
1447	37
1448	37
1449	37
1450	37
1451	37
1452	37
1453	37
1454	37
1455	37
1456	37
1457	37
1458	37
1459	37
1460	37
1461	37
1462	37
1463	37
1464	37
1465	37
1466	37
1467	37
1468	37
1469	37
1470	37
1471	37
1472	37
1473	37
1474	37
1475	38
1476	38
1477	38
1478	38
1479	38
1480	38
1481	38
1482	38
1483	39
1484	39
1485	39
1486	39
1487	39
1488	39
1489	39
1490	39
1491	40
1492	40
1493	40
1494	40
1495	40
1496	40
1497	40
1498	40
1499	40
1500	40
1501	41
1502	41
1503	41
1504	41
1505	41
1506	41
1507	41
1508	41
1509	41
1510	41
1511	41
1512	41
1513	41
1514	41
1515	41
1516	41
1517	41
1518	41
1519	41
1520	41
1521	41
1522	41
1523	41
1524	41
1525	41
1526	41
1527	41
1528	41
1529	41
1530	41
1531	41
1532	41
1533	41
1534	41
1535	42
1536	42
1537	43
1538	43
1539	43
1540	43
1541	43
1542	43
1543	43
1544	43
1545	43
1546	43
1547	43
1548	43
1549	43
45	44
1550	44
1551	44
1552	44
1553	44
1554	44
1555	44
1556	44
1557	44
1558	44
1559	44
1560	44
1561	44
1562	44
1563	44
1564	44
1565	44
1565	45
1566	46
1567	46
1568	46
1569	46
1570	46
1571	46
1572	46
1573	47
1574	47
1575	47
1576	47
1577	47
1578	47
1579	47
1580	47
1581	47
1582	48
1583	48
1584	48
1585	48
1586	48
1587	48
1588	48
1589	48
1590	48
1591	48
153	49
1592	49
1593	49
1594	49
1595	49
1596	49
1597	49
1598	49
1599	49
1600	49
1601	49
1602	49
1603	49
1604	49
1605	49
1606	49
1607	49
1608	49
1609	49
1610	49
1611	49
1612	49
1613	49
1614	49
1615	49
1616	49
1617	49
1618	49
1619	49
1620	49
1621	49
1622	49
1623	49
1624	49
1625	49
1626	49
1627	49
1628	49
1629	49
1630	49
1631	49
1632	49
1633	49
1634	49
1635	49
1636	49
1637	49
1638	49
1639	49
1640	49
1641	49
1642	49
1643	49
1644	49
1645	50
1646	50
1647	50
1648	50
1649	50
1650	50
1651	50
1652	50
1653	50
1654	50
1655	50
1656	50
1657	50
1658	50
1659	50
1660	50
1661	50
1662	50
1663	50
294	51
1664	51
1665	51
1666	51
1667	51
1668	51
1669	51
1670	51
1671	52
1672	52
1673	53
1674	53
1675	53
1676	53
1677	53
1678	53
1679	53
1680	53
1681	53
1682	53
1683	53
1684	53
1685	53
1686	53
1687	53
1688	53
1689	53
1690	53
1691	53
1692	53
1693	53
1694	53
1695	53
1696	53
1697	53
1698	53
1699	53
1700	53
1701	53
1702	53
1703	53
1704	53
1705	53
1706	53
1707	53
1708	53
1709	53
1710	53
1711	53
1712	53
1713	53
1714	53
1715	53
1716	53
1717	53
1718	53
1719	53
1720	53
1721	53
1722	53
1723	53
1724	53
1725	54
1726	54
1727	55
1728	55
1729	55
1730	55
1731	55
1732	55
1733	56
1734	57
1735	58
1736	58
1737	58
1738	58
1739	58
1740	58
1741	58
1742	58
1743	59
1744	59
1745	59
1746	59
1747	60
1748	61
1749	61
1750	61
1751	61
1752	61
1753	61
1754	61
1755	61
1756	61
1757	61
1758	61
1759	61
1760	61
1761	61
1762	61
1763	61
1764	61
1765	61
1766	61
1767	61
1768	61
1769	61
1770	61
1771	61
1772	61
1773	61
1774	61
1775	61
1776	61
1777	61
1778	61
1779	61
1780	61
1781	61
1782	61
1783	61
1784	61
1785	61
1786	61
1787	61
1788	62
1789	62
1790	62
1791	62
1792	62
1793	62
1794	63
1795	63
1796	63
1797	63
1798	63
1799	64
1800	64
1801	64
1802	65
1803	65
1804	65
1805	65
1806	65
1807	65
1808	65
1809	65
1810	65
1811	65
1812	65
1813	65
1814	65
1815	65
1816	65
1817	65
1818	65
1819	65
1820	65
1821	65
1822	65
1823	65
1824	65
1825	65
1826	65
1827	65
1828	65
1829	65
1830	65
1831	66
99	67
1832	67
1833	67
1834	67
1835	67
1836	67
1837	67
1838	67
1839	67
1840	67
1841	67
1842	67
1843	67
1844	67
1845	67
1846	67
1847	67
1848	67
1849	67
1850	67
1851	67
1852	67
1853	67
1854	67
1855	67
1856	67
1857	67
1858	67
1859	67
1860	67
1861	67
1862	67
1863	67
1864	67
1865	67
1866	67
1867	67
1868	67
1869	67
1870	67
1871	67
1872	67
1873	67
1874	67
1875	67
1876	67
1877	67
1878	67
1879	67
1880	67
1881	67
1882	67
1883	67
1884	67
1885	67
1886	67
1887	67
1888	67
1889	67
1890	67
1891	67
1892	67
1893	67
1894	67
1895	67
1896	67
1897	67
1898	67
1899	67
1900	67
1901	67
1902	67
1903	68
1904	68
1905	69
1906	69
1907	69
1908	69
1909	69
1910	69
1911	70
1912	70
1913	70
1914	70
1915	70
1916	70
1917	70
1918	71
1919	71
1920	71
1921	71
1922	71
1923	71
1924	71
1925	71
1926	72
1927	72
1928	73
1929	73
1930	73
1931	73
1932	73
1933	73
1934	74
1935	74
1936	74
1937	74
1938	74
1939	74
1940	74
1941	74
1942	74
1943	74
1944	74
1945	74
1946	74
1947	74
1948	74
1949	74
1950	74
1951	74
1952	74
1953	74
1954	74
1955	74
1956	74
1957	74
1958	74
1959	74
1960	74
1961	75
1962	75
1963	75
1964	75
1965	76
1966	76
1967	76
1968	76
1969	76
1970	76
1971	77
1972	78
1973	78
1974	79
1975	79
1976	79
1977	79
1978	79
1979	79
1980	79
1981	79
1982	79
1983	79
1984	79
1985	79
1986	79
1987	79
1988	79
1989	79
1990	79
1991	80
1992	80
1993	80
1994	80
1995	80
1996	80
1997	80
1998	80
1999	81
2000	81
2001	81
2002	81
2003	81
2004	81
2005	81
2006	81
2007	81
2008	81
2009	81
2010	81
2011	81
83	82
225	82
2012	82
2013	82
2014	82
2015	82
2016	82
2017	82
2018	82
2019	82
2020	82
2021	82
2022	82
2023	82
2024	82
2025	82
2026	82
2027	82
2028	82
2029	82
2030	82
2031	82
2032	82
2033	82
2034	82
2035	82
2036	82
2037	82
2038	82
2039	82
2040	82
2041	82
2042	82
2043	82
2044	82
2045	82
2046	82
2047	82
2048	82
2049	82
2050	82
2051	82
2052	82
2053	82
2054	82
2055	82
2056	82
2057	82
2058	82
2059	82
2060	82
2061	82
2062	82
2063	82
2064	82
2065	82
2066	82
2067	82
2068	82
2069	82
2070	82
2071	82
2072	82
2073	82
2074	82
2075	82
2076	82
2077	82
2078	82
2079	82
2080	82
2081	82
2082	82
2083	82
2084	82
2085	82
2086	82
2087	82
2088	82
2089	82
2090	82
2091	82
2092	82
2093	82
2094	82
2095	82
2096	82
2097	82
2098	82
2099	82
2100	82
2101	82
2102	82
2103	82
2104	82
2105	82
2106	82
2107	82
2108	82
2109	82
2110	82
2111	82
2112	82
2113	82
2114	82
2115	82
2116	82
2117	82
2118	82
2119	82
2120	82
2121	82
2122	82
2123	82
2124	82
2125	82
2126	82
2127	82
2128	82
2129	82
2130	82
2131	82
2132	82
2133	82
2134	82
2135	82
2136	82
2137	82
2138	82
2139	82
2140	82
2141	82
2142	82
2143	82
2144	82
2145	82
2146	82
2147	82
2148	82
2149	82
2150	82
2151	82
2152	82
2153	82
2154	82
2155	82
2156	82
2157	82
2158	82
2159	82
2160	82
2161	82
2162	82
2163	82
2164	82
2165	82
2166	82
2167	82
2168	82
2169	82
2170	82
2171	82
2172	82
2173	82
2174	82
2175	82
2176	82
2177	82
2178	82
2179	82
2180	82
2181	82
2182	82
2183	82
2184	82
2185	82
2186	82
2187	82
2188	82
2189	82
2190	82
2191	82
2192	82
2193	82
2194	82
2195	82
2196	82
2197	82
2198	82
2199	82
2200	82
2201	82
2202	82
2203	82
2204	82
2205	82
2206	82
2207	82
2208	82
2209	82
2210	82
2211	82
2212	82
2213	82
2214	82
2215	82
2216	82
2217	82
2218	82
2219	82
2220	82
2221	82
2222	82
2223	82
2224	82
2225	82
2226	82
2227	82
2228	82
2229	82
2230	82
2231	82
2232	82
2233	82
2234	82
2235	82
2236	82
2237	82
2238	82
2239	82
2240	82
2241	82
2242	82
2243	82
2244	82
2245	82
2246	82
2247	82
2248	82
2249	82
2250	82
2251	82
2252	82
2253	82
2254	82
2255	82
2256	82
2257	82
2258	82
2259	82
2260	82
2261	82
2262	82
2263	82
2264	83
2265	83
2266	83
2267	83
2268	83
2269	83
2270	83
2271	83
2272	83
2273	83
2274	83
2275	83
2276	83
2277	83
2278	83
2279	83
2280	83
2281	83
2282	83
2283	83
2284	83
2285	83
2286	83
2287	83
2288	83
2289	83
2290	83
2291	83
2292	83
2293	83
2294	83
2295	83
2296	83
2297	83
2298	83
2299	83
2300	83
2301	83
2302	83
2303	83
2304	83
2305	83
2306	83
2307	83
2308	83
2309	83
2310	83
2311	83
2312	83
2313	83
2314	83
2315	83
2316	83
2317	83
2318	83
2319	83
2320	83
2321	83
2322	83
2323	83
2324	83
2325	83
2326	83
2327	83
2328	83
2329	83
2330	83
2331	83
2332	83
2333	83
2334	83
2335	83
2336	83
2337	83
2338	83
2339	83
2340	83
2341	83
2342	83
2343	83
2344	83
2345	83
2346	83
2347	83
2348	84
2349	84
2350	84
2351	84
2352	84
2353	84
2354	84
2355	84
2356	84
2357	84
2358	84
2359	84
2360	84
2361	84
2362	84
2363	84
2364	84
2365	84
2366	85
2367	85
2368	85
2369	85
2370	85
2371	85
2372	85
2373	85
2374	85
2375	85
2376	86
2377	86
2378	86
2379	86
2380	86
2381	86
2382	86
2383	87
2384	87
2385	88
2386	89
2387	90
2388	90
2389	90
2390	90
2391	90
2392	90
2393	90
2394	90
2395	90
2396	90
2397	91
2398	91
2399	91
2400	91
2401	91
2402	91
2403	91
2404	91
2405	91
2406	91
2407	91
2408	91
2409	91
2410	91
2411	91
2412	91
2413	92
2414	92
2415	92
2416	93
2417	93
2418	93
2419	93
2420	93
2421	93
2422	94
2423	94
2424	94
2425	94
2426	94
2427	94
2428	94
2429	94
2430	94
2431	94
2432	94
2433	94
2434	94
2435	94
2436	94
2437	94
2438	94
2439	94
2440	94
2441	94
2442	94
2443	94
2444	94
2445	94
2446	94
2447	94
2448	94
2449	94
2450	94
2451	94
2452	94
2453	94
2454	94
2455	94
2456	94
2457	94
2458	94
2459	94
2460	94
2461	94
2462	94
2463	94
2464	94
2465	94
2466	94
2467	94
2468	94
2469	94
2470	94
2471	94
2472	94
2473	94
2474	94
2475	94
2476	94
2477	95
2478	95
2479	95
2480	95
2481	95
2482	95
2483	95
2484	95
2485	95
2486	95
2487	95
2488	95
2489	95
2490	95
2491	95
2492	95
2493	95
2494	95
2495	96
2496	96
2497	96
2498	96
2499	96
2500	96
2501	96
2502	97
2503	97
2504	97
2505	98
2506	98
2507	98
2508	98
2509	98
2510	98
2511	98
128	99
2512	99
2513	99
2514	99
2515	99
2516	99
2517	99
2518	99
2519	99
2520	99
2521	99
2522	99
2523	99
2524	99
2525	99
2526	99
2527	99
2528	99
2529	99
2530	99
2531	99
2532	99
2533	99
2534	99
2535	99
2536	99
2537	99
2538	99
2539	99
2540	99
2541	99
2542	99
2543	99
2544	99
2545	99
2546	99
2547	99
2548	100
2549	100
2550	100
2551	100
2552	100
2553	100
2554	100
2555	100
2556	101
2557	101
2558	101
2559	101
2560	101
2561	101
2562	101
2563	101
2564	101
2565	101
2566	101
2567	101
2568	102
2569	103
2570	103
2571	103
2572	103
2573	103
2574	103
2575	103
2576	103
2577	103
2578	103
2579	103
2580	103
2581	103
2582	103
2583	103
2584	103
2585	103
2586	103
2587	103
2588	103
2589	103
2590	103
2591	103
2592	103
2593	103
2594	103
2595	103
2596	103
2597	103
2598	103
2599	103
2600	103
2601	103
2602	103
2603	103
2604	103
2605	103
2606	103
2607	103
2608	103
2609	103
2610	103
2611	103
2612	103
2613	103
2614	103
2615	103
2616	103
2617	103
2618	103
2619	103
2620	103
2621	103
2622	103
2623	103
2624	103
2625	103
2626	103
2627	103
2628	103
2629	103
2630	103
2631	103
2632	103
2633	103
2634	103
2635	103
2636	103
2637	103
2638	103
2639	103
2640	103
2641	103
2642	103
2643	103
2644	103
2645	103
2646	103
2647	103
2648	103
2649	103
2650	103
2651	103
2652	103
2653	103
2654	103
2655	103
2656	103
2657	103
2658	103
2659	103
2660	103
2661	103
2662	103
2663	103
2664	103
2665	103
2666	103
2667	103
2668	104
2669	104
2670	104
2671	104
2672	104
2673	104
2674	104
2675	104
2676	104
2677	104
2678	105
2679	105
2680	105
2681	105
2682	105
2683	105
2684	105
2685	105
2686	105
2687	105
2688	106
2689	106
2690	106
2691	106
2692	106
2693	106
2694	106
2695	106
2696	106
2697	106
2698	106
2699	106
2700	106
2701	106
2702	107
2703	107
2704	107
2705	107
2706	107
2707	107
2708	107
2709	107
2710	107
2711	107
2712	107
2713	107
2714	107
2715	107
2716	107
2717	107
2718	107
2719	107
2720	107
2721	107
2722	107
726	108
2723	108
2724	108
2725	108
2726	108
2727	108
2728	108
2729	108
2730	108
2731	108
2732	108
2733	108
2734	108
2735	108
2736	108
2737	108
2738	108
2739	109
2740	109
2741	109
2742	109
2743	109
2744	109
2745	109
2746	109
2747	109
2748	109
2749	109
2750	109
2751	109
2752	109
2753	109
2754	109
2755	109
2756	109
2757	109
2758	109
2759	109
2760	109
2761	109
2762	109
2763	109
2764	109
2765	109
2766	109
2767	109
2768	109
2769	109
2770	109
2771	109
2772	109
2773	109
2774	109
2775	110
2776	110
2777	111
2778	111
2779	112
2780	112
2781	112
2782	112
2783	112
2784	112
2785	112
2786	112
2787	112
2788	112
2789	112
2790	112
2791	112
2792	112
2793	112
2794	112
2795	112
2796	112
2797	113
2798	113
2799	113
2800	113
2801	113
2802	114
2803	114
2804	114
2805	114
2806	115
2807	115
2808	115
2809	115
2810	115
[truncated: 13,247 more rows]
