# Supplementary material for: Personalized risk score prediction and testing policy adaptations of a COVID-19 population-based contact tracing network
Source: Epidemiol Infect. 2025 Jul 24;153:e90. doi: 10.1017/S0950268825100319 (PMC12394023; doi:10.1017/S0950268825100319)
Supplement: Wu et al. supplementary material [file S0950268825100319sup001.zip › Supplementary/submit_data/node_new_ft.csv]

id	gender	age	case_age_max	case_n	case_severity_max	live_n	dine_n	test
1	0	71	86	1	2	4	0	Positive
2	1	73	77	1	2	2	0	Positive
3	0	52	52	1	2	1	0	Positive
4	1	66	54	1	3	2	0	Positive
5	0	65	70	1	2	0	4	Positive
6	1	34	53	1	3	3	0	Positive
7	0	74	52	1	3	4	0	Positive
8	1	55	78	1	3	4	6	Positive
9	1	50	73	1	3	1	8	Positive
10	0	53	57	1	3	6	0	Positive
11	1	45	45	1	3	2	0	Positive
12	1	56	58	1	3	1	0	Positive
13	1	39	84	1	3	0	0	Positive
14	0	52	74	1	3	0	0	Positive
15	1	50	70	1	3	3	0	Positive
16	1	31	48	1	2	1	6	Positive
17	0	43	48	1	3	1	0	Positive
18	1	31	87	1	3	1	12	Positive
19	0	16	66	1	2	6	0	Positive
20	0	66	68	1	3	2	0	Positive
21	1	42	23	1	3	0	0	Positive
22	1	42	91	1	1	0	0	Positive
23	1	24	36	1	2	0	0	Positive
24	1	38	50	1	3	0	1	Positive
25	1	66	72	1	3	5	4	Positive
26	0	49	84	1	2	7	0	Positive
27	1	48	44	1	2	0	0	Positive
28	1	30	57	1	2	1	0	Positive
29	1	35	60	1	2	0	0	Positive
30	1	69	72	1	1	0	0	Positive
31	0	32	42	1	1	0	0	Positive
32	0	72	28	1	2	0	0	Positive
33	0	24	57	1	2	3	4	Positive
34	0	51	84	1	3	7	3	Positive
35	0	35	87	1	3	8	44	Positive
36	0	56	74	1	3	6	2	Positive
37	0	62	71	1	2	0	0	Positive
38	0	51	75	1	2	4	4	Positive
39	0	67	67	1	3	3	5	Positive
40	1	39	66	1	3	8	0	Positive
41	1	67	87	1	3	6	19	Positive
42	0	56	58	1	3	2	0	Positive
43	0	57	71	1	3	2	11	Positive
44	0	51	88	1	3	4	17	Positive
45	0	77	79	1	2	1	1	Positive
46	0	40	82	1	3	2	2	Positive
47	0	58	65	1	2	1	0	Positive
48	0	57	63	1	3	5	3	Positive
49	1	68	84	1	2	3	0	Positive
50	1	43	76	1	3	3	4	Positive
51	1	31	62	1	3	5	0	Positive
52	0	62	34	1	2	2	0	Positive
53	1	52	88	1	2	2	0	Positive
54	1	41	30	1	3	2	0	Positive
55	0	66	86	1	2	0	0	Positive
56	0	57	66	1	3	1	0	Positive
57	0	47	25	1	1	0	0	Positive
58	1	46	78	1	3	2	0	Positive
59	0	30	70	1	1	4	0	Positive
60	0	45	47	1	3	1	0	Positive
61	1	55	78	1	3	3	0	Positive
62	1	41	64	1	2	5	0	Positive
63	1	54	51	1	3	2	3	Positive
64	1	39	69	1	2	3	0	Positive
65	1	55	81	1	2	0	11	Positive
66	0	33	30	1	2	1	0	Positive
67	1	56	76	1	2	0	3	Positive
68	1	63	61	1	2	1	0	Positive
69	1	17	52	1	3	0	0	Positive
70	0	38	67	1	3	4	3	Positive
71	0	32	74	1	1	3	5	Positive
72	0	44	48	1	3	0	0	Positive
73	1	54	53	1	3	3	4	Positive
74	0	41	79	1	1	3	2	Positive
75	1	40	33	1	2	0	0	Positive
76	0	20	47	1	2	3	0	Positive
77	1	66	38	1	3	1	0	Positive
78	1	37	38	1	2	2	0	Positive
79	1	55	80	1	2	5	10	Positive
80	0	70	91	1	2	0	8	Positive
81	1	46	69	1	3	13	0	Positive
82	1	70	91	1	2	4	3	Positive
83	1	73	91	1	1	3	9	Positive
84	1	65	95	1	1	9	0	Positive
85	0	45	71	1	3	6	1	Positive
86	0	52	64	1	3	0	0	Positive
87	0	85	64	1	3	0	0	Positive
88	0	48	46	1	3	0	0	Positive
89	1	36	36	1	3	0	0	Positive
90	1	9	80	1	1	3	0	Positive
91	1	48	81	1	2	2	0	Positive
92	1	58	55	1	2	1	0	Positive
93	1	93	56	1	2	6	0	Positive
94	0	39	74	1	2	3	3	Positive
95	1	29	77	1	3	2	8	Positive
96	1	70	73	1	3	3	0	Positive
97	1	13	51	1	2	2	0	Positive
98	0	36	69	1	2	2	5	Positive
99	0	53	76	1	2	4	8	Positive
100	1	21	81	1	2	8	0	Positive
101	1	33	72	1	3	0	0	Positive
102	0	59	60	1	3	0	0	Positive
103	1	41	80	1	3	8	6	Positive
104	1	27	63	1	2	0	0	Positive
105	0	59	70	1	2	5	0	Positive
106	0	33	63	1	3	3	4	Positive
107	1	53	83	1	3	9	3	Positive
108	1	30	65	1	3	3	10	Positive
109	0	54	71	1	1	8	0	Positive
110	1	71	66	1	3	1	1	Positive
111	0	70	44	1	2	1	1	Positive
112	0	44	66	1	2	9	0	Positive
113	0	39	65	1	3	3	0	Positive
114	1	58	56	1	2	0	0	Positive
115	1	72	67	1	2	9	0	Positive
116	1	41	52	1	3	1	4	Positive
117	0	35	64	1	2	9	0	Positive
118	0	51	25	1	3	1	0	Positive
119	0	74	82	1	3	1	1	Positive
120	0	45	70	1	3	3	4	Positive
121	0	45	91	1	2	0	0	Positive
122	0	50	81	1	3	3	3	Positive
123	0	46	22	1	3	1	0	Positive
124	1	52	60	1	2	0	3	Positive
125	0	65	76	1	3	4	0	Positive
126	1	34	61	1	3	0	2	Positive
127	1	36	80	1	2	6	4	Positive
128	1	29	72	1	2	0	9	Positive
129	1	33	66	1	3	3	0	Positive
130	1	43	75	1	1	4	0	Positive
131	1	45	86	1	2	0	14	Positive
132	0	68	75	1	1	1	0	Positive
133	0	52	84	1	3	3	0	Positive
134	1	51	56	1	2	5	9	Positive
135	0	53	57	1	3	4	2	Positive
136	0	34	65	1	3	3	1	Positive
137	0	27	66	1	2	1	0	Positive
138	1	37	37	1	1	3	0	Positive
139	1	32	50	1	3	0	0	Positive
140	1	37	63	1	2	1	0	Positive
141	1	29	54	1	3	2	4	Positive
142	0	96	24	1	2	1	0	Positive
143	0	33	86	1	3	5	15	Positive
144	1	33	61	1	3	4	0	Positive
145	0	51	26	1	3	1	0	Positive
146	0	51	50	1	3	1	0	Positive
147	0	58	67	1	2	1	0	Positive
148	0	56	59	1	2	1	1	Positive
149	0	28	59	1	2	0	0	Positive
150	1	41	51	1	2	0	2	Positive
151	0	68	71	1	3	5	0	Positive
152	0	49	50	1	3	3	0	Positive
153	1	60	80	1	1	7	16	Positive
154	0	34	65	1	2	1	0	Positive
155	0	42	53	1	3	0	0	Positive
156	0	55	58	1	2	2	0	Positive
157	0	55	74	1	3	5	9	Positive
158	0	34	70	1	2	2	0	Positive
159	1	52	82	1	3	7	14	Positive
160	0	60	61	1	2	2	0	Positive
161	0	33	36	1	3	2	0	Positive
162	1	82	78	1	3	1	0	Positive
163	0	39	64	1	2	3	0	Positive
164	1	52	70	1	2	0	0	Positive
165	0	26	66	1	2	4	0	Positive
166	1	55	56	1	3	5	0	Positive
167	0	49	83	1	3	2	0	Positive
168	0	37	43	1	2	0	0	Positive
169	0	31	60	1	1	5	0	Positive
170	1	60	32	1	2	1	0	Positive
171	1	39	88	1	3	2	0	Positive
172	1	44	57	1	3	13	1	Positive
173	0	35	72	1	3	0	0	Positive
174	0	22	53	1	3	3	0	Positive
175	1	55	65	1	2	0	0	Positive
176	1	85	59	1	2	3	0	Positive
177	0	44	87	1	2	4	3	Positive
178	0	56	58	1	3	5	0	Positive
179	0	38	75	1	2	6	5	Positive
180	1	36	95	1	3	7	2	Positive
181	1	42	69	1	3	5	1	Positive
182	0	24	57	1	3	0	1	Positive
183	1	67	70	1	3	0	2	Positive
184	1	48	72	1	3	9	0	Positive
185	0	64	79	1	3	0	2	Positive
186	1	34	58	1	2	6	11	Positive
187	0	41	69	1	3	8	3	Positive
188	0	34	71	1	2	0	0	Positive
189	1	87	84	1	3	4	0	Positive
190	0	34	68	1	3	1	0	Positive
191	1	40	43	1	2	8	0	Positive
192	1	41	67	1	3	5	1	Positive
193	0	47	72	1	2	6	0	Positive
194	0	38	68	1	2	0	0	Positive
195	1	42	78	1	2	6	7	Positive
196	0	68	70	1	3	6	0	Positive
197	1	46	65	1	2	0	0	Positive
198	0	56	59	1	2	6	4	Positive
199	1	31	55	1	3	0	0	Positive
200	1	62	62	1	2	4	0	Positive
201	0	29	56	1	2	0	0	Positive
202	0	51	74	1	1	1	0	Positive
203	1	33	78	1	3	2	0	Positive
204	1	25	60	1	2	3	0	Positive
205	0	53	84	1	3	6	5	Positive
206	0	23	72	1	2	3	5	Positive
207	1	11	61	1	2	1	4	Positive
208	1	48	85	1	2	3	18	Positive
209	0	13	4	1	1	1	0	Positive
210	1	44	48	1	2	0	0	Positive
211	0	71	75	1	3	1	3	Positive
212	0	37	81	1	2	4	0	Positive
213	1	56	86	1	2	3	10	Positive
214	0	32	32	1	3	1	0	Positive
215	1	54	53	1	2	1	0	Positive
216	1	35	59	1	3	3	14	Positive
217	0	24	51	1	3	2	0	Positive
218	0	37	70	1	2	4	0	Positive
219	1	26	23	1	1	0	0	Positive
220	1	33	61	1	2	0	0	Positive
221	0	55	78	1	2	6	65	Positive
222	0	54	42	1	2	1	0	Positive
223	0	58	93	1	2	11	0	Positive
224	0	77	57	1	3	0	0	Positive
225	0	44	73	1	1	3	1	Positive
226	1	36	75	1	2	3	0	Positive
227	1	51	63	1	2	3	7	Positive
228	0	18	54	1	2	3	0	Positive
229	1	30	59	1	3	7	2	Positive
230	0	66	69	1	2	1	0	Positive
231	0	54	58	1	3	2	0	Positive
232	1	56	82	1	2	4	24	Positive
233	0	27	58	1	1	1	3	Positive
234	0	35	61	1	2	6	0	Positive
235	0	65	65	1	2	1	1	Positive
236	1	55	71	1	2	0	0	Positive
237	0	43	76	1	1	5	4	Positive
238	1	54	74	1	2	5	67	Positive
239	0	51	2	1	1	1	0	Positive
240	1	60	56	1	1	1	0	Positive
241	1	40	44	1	2	3	0	Positive
242	0	29	57	1	2	3	0	Positive
243	1	39	71	1	1	0	0	Positive
244	1	41	73	1	2	6	0	Positive
245	0	40	65	1	2	0	5	Positive
246	1	47	48	1	3	3	0	Positive
247	0	29	60	1	3	0	4	Positive
248	0	54	82	1	2	1	0	Positive
249	0	35	70	1	2	6	0	Positive
250	1	65	63	1	2	3	0	Positive
251	0	29	65	1	3	3	4	Positive
252	1	49	46	1	2	1	0	Positive
253	1	33	58	1	2	0	0	Positive
254	0	42	73	1	2	1	0	Positive
255	1	52	48	1	2	6	0	Positive
256	0	56	87	1	2	8	0	Positive
257	0	29	46	1	1	0	0	Positive
258	0	46	53	1	2	5	2	Positive
259	1	35	59	1	3	3	0	Positive
260	1	48	47	1	3	2	0	Positive
261	1	29	54	1	1	0	0	Positive
262	0	42	73	1	3	4	0	Positive
263	1	23	30	1	2	1	0	Positive
264	1	32	33	1	3	2	0	Positive
265	1	23	71	1	3	3	0	Positive
266	0	46	85	1	3	1	0	Positive
267	0	64	90	1	2	6	1	Positive
268	0	70	43	1	2	1	2	Positive
269	1	56	86	1	3	4	27	Positive
270	1	33	50	1	3	1	0	Positive
271	0	40	67	1	3	5	0	Positive
272	0	47	48	1	3	1	0	Positive
273	1	28	74	1	3	1	2	Positive
274	0	45	71	1	3	2	0	Positive
275	0	38	70	1	3	13	0	Positive
276	1	49	40	1	1	1	0	Positive
277	1	67	63	1	3	5	0	Positive
278	1	62	72	1	2	10	0	Positive
279	0	53	51	1	3	1	0	Positive
280	1	47	45	1	2	3	0	Positive
281	0	64	74	1	2	0	0	Positive
282	0	39	63	1	3	2	0	Positive
283	0	47	62	1	1	0	0	Positive
284	0	50	56	1	2	1	0	Positive
285	0	44	9	1	3	1	0	Positive
286	1	20	50	1	3	3	0	Positive
287	1	39	7	1	3	1	1	Positive
288	0	40	71	1	1	2	6	Positive
289	1	52	75	1	2	2	9	Positive
290	1	52	55	1	3	0	2	Positive
291	0	39	42	1	2	0	0	Positive
292	1	37	38	1	3	3	0	Positive
293	0	32	39	1	2	1	0	Positive
294	1	27	53	1	2	5	0	Positive
295	0	40	58	1	1	3	2	Positive
296	1	51	36	1	2	0	0	Positive
297	1	74	86	1	2	4	9	Positive
298	0	41	77	1	3	3	2	Positive
299	1	49	66	1	1	4	0	Positive
300	1	48	55	1	2	3	0	Positive
301	0	76	83	1	3	4	0	Positive
302	0	32	74	1	2	2	0	Positive
303	1	53	27	1	1	1	0	Positive
304	0	55	60	1	1	0	0	Positive
305	0	20	24	1	2	0	0	Positive
306	0	64	67	1	2	1	0	Positive
307	1	32	17	1	2	0	0	Positive
308	0	56	85	1	3	6	8	Positive
309	1	45	69	1	3	3	0	Positive
310	1	50	54	1	3	5	0	Positive
311	1	24	56	1	3	0	0	Positive
312	0	61	62	1	3	1	0	Positive
313	0	48	86	1	2	5	0	Positive
314	1	34	64	1	2	3	0	Positive
315	1	56	58	1	2	4	0	Positive
316	0	58	57	1	2	1	0	Positive
317	0	60	84	1	2	6	64	Positive
318	1	60	70	1	2	1	0	Positive
319	0	29	80	1	2	6	17	Positive
320	0	4	59	1	3	3	1	Positive
321	0	65	40	1	2	1	0	Positive
322	0	33	92	1	2	4	0	Positive
323	1	64	54	1	3	1	0	Positive
324	1	57	81	1	2	1	7	Positive
325	1	48	48	1	3	2	0	Positive
326	1	57	57	1	3	4	0	Positive
327	0	40	70	1	2	5	0	Positive
328	0	36	38	1	2	1	0	Positive
329	1	56	59	1	2	5	0	Positive
330	1	56	68	1	3	0	0	Positive
331	1	77	71	1	2	0	0	Positive
332	0	34	62	1	2	4	0	Positive
333	0	69	82	1	3	0	0	Positive
334	0	26	58	1	3	3	4	Positive
335	0	43	84	1	3	1	5	Positive
336	0	73	71	1	2	0	0	Positive
337	1	52	88	1	2	3	3	Positive
338	0	64	75	1	2	0	0	Positive
339	1	49	63	1	2	3	17	Positive
340	1	26	2	1	1	1	0	Positive
341	0	63	70	1	3	2	0	Positive
342	0	57	65	1	3	1	0	Positive
343	0	18	24	1	1	0	0	Positive
344	1	28	63	1	3	1	5	Positive
345	0	30	56	1	2	0	0	Positive
346	0	27	57	1	3	4	0	Positive
347	0	25	56	1	3	0	0	Positive
348	0	46	74	1	2	6	0	Positive
349	0	44	90	1	2	0	0	Positive
350	1	0.5833	39	1	2	1	0	Positive
351	1	37	59	1	2	0	0	Positive
352	0	9	22	1	2	0	0	Positive
353	0	51	77	1	2	3	0	Positive
354	1	35	78	1	3	7	11	Positive
355	1	36	85	1	3	5	0	Positive
356	1	32	60	1	2	6	10	Positive
357	0	40	61	1	2	1	0	Positive
358	1	28	49	1	2	0	0	Positive
359	0	47	72	1	3	2	0	Positive
360	1	53	66	1	3	0	5	Positive
361	1	71	85	1	3	2	36	Positive
362	1	43	84	1	3	1	5	Positive
363	1	32	65	1	2	3	1	Positive
364	0	39	44	1	3	4	4	Positive
365	0	51	90	1	2	0	0	Positive
366	0	50	73	1	2	0	24	Positive
367	1	43	65	1	3	3	13	Positive
368	1	46	68	1	3	3	0	Positive
369	1	54	78	1	2	4	27	Positive
370	1	39	71	1	2	0	0	Positive
371	0	39	65	1	2	2	8	Positive
372	0	45	77	1	2	7	7	Positive
373	1	50	49	1	3	2	0	Positive
374	1	40	81	1	3	4	0	Positive
375	1	50	50	1	2	2	0	Positive
376	0	24	46	1	3	0	0	Positive
377	1	29	83	1	2	4	3	Positive
378	1	37	58	1	2	4	0	Positive
379	0	62	87	1	2	4	27	Positive
380	1	31	77	1	2	1	0	Positive
381	0	43	83	1	3	8	9	Positive
382	0	49	56	1	1	0	0	Positive
383	1	55	62	1	3	1	0	Positive
384	0	27	86	1	3	4	0	Positive
385	1	32	61	1	2	1	0	Positive
386	1	46	70	1	3	3	4	Positive
387	1	61	64	1	2	0	0	Positive
388	0	35	64	1	2	5	0	Positive
389	1	20	71	1	3	2	4	Positive
390	1	26	24	1	3	1	0	Positive
391	1	32	39	1	3	0	0	Positive
392	0	68	68	1	1	3	0	Positive
393	0	36	60	1	2	3	0	Positive
394	0	18	71	1	2	0	10	Positive
395	0	45	58	1	3	3	2	Positive
396	1	66	58	1	1	3	0	Positive
397	0	40	66	1	2	4	0	Positive
398	0	55	79	1	2	2	0	Positive
399	0	36	66	1	3	1	0	Positive
400	0	29	76	1	1	0	0	Positive
401	1	25	79	1	2	5	0	Positive
402	1	44	84	1	3	2	1	Positive
403	0	54	81	1	2	0	0	Positive
404	0	47	87	1	1	5	0	Positive
405	0	41	40	1	3	3	0	Positive
406	1	51	70	1	2	9	0	Positive
407	1	50	89	1	2	2	0	Positive
408	0	28	64	1	3	2	0	Positive
409	0	54	65	1	2	4	0	Positive
410	1	40	75	1	1	9	0	Positive
411	1	38	60	1	1	1	0	Positive
412	1	42	84	1	3	4	2	Positive
413	1	44	58	1	3	0	1	Positive
414	0	37	39	1	3	2	2	Positive
415	0	43	43	1	2	2	9	Positive
416	1	43	73	1	2	6	22	Positive
417	1	29	64	1	2	4	0	Positive
418	1	31	66	1	3	2	0	Positive
419	0	27	91	1	1	6	10	Positive
420	1	45	70	1	3	1	6	Positive
421	1	54	56	1	3	1	0	Positive
422	1	70	48	1	2	0	0	Positive
423	0	49	50	1	3	1	0	Positive
424	1	52	58	1	3	2	0	Positive
425	1	58	67	1	2	2	0	Positive
426	1	58	54	1	2	10	0	Positive
427	1	30	86	1	2	5	9	Positive
428	1	74	88	1	2	2	1	Positive
429	0	41	66	1	2	1	5	Positive
430	0	37	69	1	2	4	0	Positive
431	0	31	40	1	2	1	0	Positive
432	1	39	57	1	2	3	3	Positive
433	0	65	78	1	1	0	0	Positive
434	1	57	77	1	3	0	0	Positive
435	1	35	4	1	3	1	0	Positive
436	0	23	58	1	3	3	0	Positive
437	1	62	86	1	3	2	21	Positive
438	1	50	67	1	3	2	0	Positive
439	1	54	34	1	3	1	0	Positive
440	0	6	90	1	1	6	0	Positive
441	1	51	67	1	2	1	0	Positive
442	1	39	85	1	2	7	0	Positive
443	1	51	54	1	2	2	0	Positive
444	0	50	50	1	1	1	0	Positive
445	0	58	61	1	3	2	0	Positive
446	0	53	34	1	1	2	0	Positive
447	0	52	76	1	3	3	16	Positive
448	0	39	88	1	3	2	0	Positive
449	0	62	93	1	1	3	5	Positive
450	1	64	67	1	2	0	1	Positive
451	0	64	81	1	2	0	0	Positive
452	0	28	76	1	3	5	0	Positive
453	0	53	57	1	2	1	2	Positive
454	0	49	50	1	3	3	0	Positive
455	0	49	72	1	2	0	2	Positive
456	0	24	87	1	1	8	2	Positive
457	0	51	81	1	2	1	0	Positive
458	0	51	82	1	2	4	288	Positive
459	1	60	59	1	3	1	0	Positive
460	1	62	60	1	3	1	0	Positive
461	1	51	72	1	2	4	0	Positive
462	1	26	72	1	3	0	2	Positive
463	1	52	64	1	2	2	0	Positive
464	1	48	77	1	2	2	0	Positive
465	1	34	64	1	3	9	0	Positive
466	1	45	74	1	3	1	14	Positive
467	1	37	80	1	3	5	1	Positive
468	0	35	35	1	3	2	0	Positive
469	1	42	54	1	3	1	0	Positive
470	1	90	70	1	2	0	0	Positive
471	1	39	65	1	3	4	0	Positive
472	0	64	88	1	2	2	2	Positive
473	1	57	63	1	3	1	0	Positive
474	0	38	38	1	3	2	0	Positive
475	0	63	66	1	3	2	0	Positive
476	0	83	70	1	2	0	0	Positive
477	1	41	83	1	2	5	0	Positive
478	0	85	59	1	2	0	1	Positive
479	0	10	54	1	3	0	0	Positive
480	1	19	54	1	2	2	0	Positive
481	1	44	54	1	2	2	0	Positive
482	0	33	68	1	2	11	0	Positive
483	0	46	47	1	2	2	0	Positive
484	0	81	48	1	2	0	2	Positive
485	0	41	71	1	3	10	2	Positive
486	0	56	88	1	3	2	0	Positive
487	0	85	89	1	3	1	0	Positive
488	0	56	58	1	3	1	3	Positive
489	0	39	74	1	2	4	0	Positive
490	0	50	85	1	3	4	0	Positive
491	0	69	76	1	3	1	1	Positive
492	0	67	84	1	3	6	2	Positive
493	0	65	70	1	3	8	0	Positive
494	1	32	62	1	3	5	0	Positive
495	1	46	50	1	3	2	0	Positive
496	0	44	65	1	3	1	0	Positive
497	0	75	82	1	2	6	0	Positive
498	1	53	72	1	2	1	0	Positive
499	0	52	54	1	2	1	0	Positive
500	1	20	69	1	2	1	0	Positive
501	1	66	65	1	2	6	0	Positive
502	1	43	41	1	3	3	0	Positive
503	1	34	56	1	3	0	0	Positive
504	1	51	53	1	2	0	0	Positive
505	1	51	52	1	2	2	0	Positive
506	0	57	83	1	3	0	0	Positive
507	0	34	59	1	3	3	1	Positive
508	1	25	63	1	3	0	0	Positive
509	1	11	61	1	1	0	0	Positive
510	0	66	85	1	2	2	8	Positive
511	0	62	89	1	3	0	3	Positive
512	1	46	79	1	3	3	3	Positive
513	1	43	64	1	2	1	3	Positive
514	1	35	63	1	2	7	5	Positive
515	1	48	74	1	3	2	0	Positive
516	0	39	41	1	2	3	0	Positive
517	1	43	90	1	3	4	13	Positive
518	1	43	61	1	3	0	0	Positive
519	0	55	51	1	2	0	0	Positive
520	0	51	28	1	3	1	0	Positive
521	0	40	43	1	3	3	4	Positive
522	1	57	80	1	2	5	1	Positive
523	1	71	39	1	2	0	0	Positive
524	1	38	90	1	2	5	21	Positive
525	0	30	66	1	3	1	0	Positive
526	1	65	51	1	2	0	0	Positive
527	1	35	57	1	2	4	0	Positive
528	1	64	65	1	2	4	0	Positive
529	1	48	78	1	2	5	0	Positive
530	0	69	93	1	3	0	3	Positive
531	1	29	84	1	3	2	13	Positive
532	1	56	70	1	2	0	0	Positive
533	1	4	41	1	2	3	0	Positive
534	1	37	70	1	3	6	4	Positive
535	1	46	78	1	3	5	3	Positive
536	1	33	65	1	3	0	0	Positive
537	0	47	79	1	3	2	0	Positive
538	1	25	78	1	2	3	1	Positive
539	0	70	47	1	3	0	1	Positive
540	0	35	84	1	3	8	3	Positive
541	1	45	73	1	3	5	0	Positive
542	0	34	64	1	3	7	0	Positive
543	0	57	58	1	2	1	0	Positive
544	1	67	65	1	3	1	0	Positive
545	1	35	30	1	1	2	0	Positive
546	1	63	59	1	3	1	0	Positive
547	1	11	38	1	2	1	0	Positive
548	0	68	74	1	2	0	3	Positive
549	0	56	60	1	1	3	0	Positive
550	1	47	83	1	3	3	5	Positive
551	0	34	74	1	2	6	0	Positive
552	0	45	66	1	2	13	12	Positive
553	0	42	63	1	3	0	0	Positive
554	0	54	28	1	2	2	0	Positive
555	0	37	40	1	2	2	0	Positive
556	0	33	33	1	3	1	0	Positive
557	1	52	83	1	2	1	0	Positive
558	0	55	55	1	1	1	0	Positive
559	1	23	51	1	1	2	0	Positive
560	0	73	75	1	2	0	0	Positive
561	0	43	47	1	3	1	0	Positive
562	1	66	71	1	2	0	0	Positive
563	0	29	63	1	2	1	0	Positive
564	0	59	81	1	3	0	0	Positive
565	1	53	73	1	2	0	24	Positive
566	1	83	93	1	2	2	0	Positive
567	1	22	56	1	1	1	0	Positive
568	0	49	64	1	2	1	0	Positive
569	1	25	64	1	3	0	0	Positive
570	1	53	70	1	2	1	0	Positive
571	0	57	69	1	2	0	0	Positive
572	0	45	12	1	2	1	0	Positive
573	1	49	28	1	2	3	0	Positive
574	0	51	55	1	2	5	0	Positive
575	0	51	33	1	3	0	3	Positive
576	1	29	80	1	2	5	5	Positive
577	0	43	65	1	2	3	13	Positive
578	1	54	84	1	2	0	175	Positive
579	1	70	66	1	2	0	0	Positive
580	1	65	62	1	3	4	0	Positive
581	1	42	78	1	3	11	2	Positive
582	1	52	77	1	3	4	4	Positive
583	1	36	73	1	3	1	0	Positive
584	0	42	71	1	3	5	6	Positive
585	0	43	41	1	2	2	0	Positive
586	0	32	60	1	2	2	0	Positive
587	1	42	71	1	2	5	0	Positive
588	0	46	50	1	1	2	0	Positive
589	1	7	66	1	1	1	0	Positive
590	1	41	68	1	3	2	1	Positive
591	0	46	71	1	2	0	0	Positive
592	0	63	38	1	3	1	0	Positive
593	0	45	42	1	2	0	0	Positive
594	0	26	86	1	3	3	3	Positive
595	1	39	68	1	2	1	1	Positive
596	1	36	65	1	3	3	0	Positive
597	1	90	90	1	2	2	0	Positive
598	0	64	63	1	3	1	0	Positive
599	1	58	87	1	1	0	0	Positive
600	0	45	74	1	3	3	6	Positive
601	1	62	83	1	3	0	0	Positive
602	1	42	106	1	3	0	6	Positive
603	1	63	76	1	2	3	4	Positive
604	0	37	38	1	2	2	0	Positive
605	0	34	59	1	2	0	0	Positive
606	1	65	67	1	2	4	0	Positive
607	1	66	65	1	2	6	0	Positive
608	1	47	56	1	2	0	2	Positive
609	1	70	66	1	2	1	17	Positive
610	1	45	70	1	2	11	0	Positive
611	0	38	71	1	2	0	7	Positive
612	0	62	66	1	3	8	0	Positive
613	0	30	31	1	2	2	0	Positive
614	1	24	60	1	1	0	1	Positive
615	0	62	63	1	3	2	0	Positive
616	1	51	73	1	2	0	0	Positive
617	0	41	93	1	1	3	5	Positive
618	1	67	41	1	2	2	1	Positive
619	0	37	67	1	2	0	0	Positive
620	0	42	15	1	2	1	0	Positive
621	1	43	76	1	2	4	0	Positive
622	1	41	76	1	3	8	4	Positive
623	1	60	87	1	3	0	13	Positive
624	0	48	76	1	2	6	3	Positive
625	1	47	76	1	2	6	0	Positive
626	1	53	72	1	3	4	1	Positive
627	1	57	56	1	2	2	0	Positive
628	1	42	72	1	3	3	0	Positive
629	0	58	67	1	2	6	0	Positive
630	0	38	62	1	2	8	0	Positive
631	0	48	86	1	3	8	0	Positive
632	0	46	51	1	3	1	0	Positive
633	1	50	49	1	1	0	0	Positive
634	1	39	76	1	2	0	6	Positive
635	0	54	83	1	2	1	15	Positive
636	1	66	38	1	2	0	0	Positive
637	0	57	91	1	2	1	27	Positive
638	1	38	66	1	2	4	0	Positive
639	0	38	86	1	3	5	11	Positive
640	1	40	88	1	3	8	0	Positive
641	1	25	81	1	3	2	5	Positive
642	1	53	54	1	3	3	0	Positive
643	1	62	64	1	2	5	2	Positive
644	1	53	46	1	2	1	0	Positive
645	1	55	54	1	3	2	0	Positive
646	0	33	85	1	3	1	0	Positive
647	0	41	54	1	2	0	0	Positive
648	1	63	67	1	3	3	2	Positive
649	1	41	76	1	3	8	0	Positive
650	1	35	89	1	3	5	0	Positive
651	1	51	53	1	2	0	4	Positive
652	1	55	80	1	2	3	11	Positive
653	0	54	85	1	3	1	0	Positive
654	1	50	75	1	3	3	10	Positive
655	0	68	67	1	2	0	0	Positive
656	0	44	75	1	1	0	0	Positive
657	0	53	19	1	3	1	0	Positive
658	0	38	65	1	1	5	1	Positive
659	1	60	86	1	3	4	2	Positive
660	1	61	60	1	2	5	0	Positive
661	0	47	74	1	3	2	2	Positive
662	1	32	70	1	3	0	0	Positive
663	0	67	41	1	3	0	0	Positive
664	1	76	73	1	3	1	0	Positive
665	1	41	69	1	1	3	0	Positive
666	1	49	82	1	3	2	10	Positive
667	0	33	62	1	1	11	0	Positive
668	1	53	90	1	2	5	0	Positive
669	0	57	5	1	3	1	0	Positive
670	0	54	33	1	3	1	0	Positive
671	1	56	55	1	1	1	0	Positive
672	0	30	55	1	2	4	0	Positive
673	0	39	93	1	3	1	0	Positive
674	1	53	54	1	3	2	0	Positive
675	0	56	62	1	3	6	0	Positive
676	0	58	83	1	3	6	14	Positive
677	1	57	55	1	2	0	0	Positive
678	0	62	92	1	2	5	3	Positive
679	1	70	66	1	2	0	2	Positive
680	0	69	77	1	3	4	0	Positive
681	1	38	33	1	1	1	0	Positive
682	1	10	62	1	3	6	0	Positive
683	0	72	71	1	1	1	0	Positive
684	1	48	25	1	3	5	4	Positive
685	1	42	69	1	2	7	0	Positive
686	1	68	48	1	2	0	0	Positive
687	1	51	65	1	3	0	1	Positive
688	0	56	60	1	3	2	3	Positive
689	1	23	29	1	2	0	0	Positive
690	1	74	86	1	2	6	5	Positive
691	0	56	38	1	1	1	0	Positive
692	0	86	45	1	2	1	0	Positive
693	0	1	58	1	3	2	0	Positive
694	0	39	50	1	3	5	0	Positive
695	0	57	90	1	2	0	0	Positive
696	1	42	53	1	3	6	0	Positive
697	1	26	83	1	2	2	8	Positive
698	1	22	70	1	2	1	3	Positive
699	1	73	76	1	1	13	0	Positive
700	1	31	75	1	3	2	0	Positive
701	1	40	43	1	2	0	0	Positive
702	1	44	77	1	1	0	6	Positive
703	0	38	71	1	2	2	8	Positive
704	1	43	90	1	2	3	120	Positive
705	1	22	65	1	3	0	0	Positive
706	1	46	69	1	3	8	0	Positive
707	1	47	77	1	2	15	24	Positive
708	1	47	81	1	1	1	0	Positive
709	1	56	1	1	2	1	0	Positive
710	1	58	90	1	3	0	0	Positive
711	1	29	63	1	2	4	0	Positive
712	1	41	71	1	3	2	8	Positive
713	1	24	50	1	1	2	0	Positive
714	1	43	85	1	2	3	3	Positive
715	0	32	80	1	3	5	1	Positive
716	0	55	76	1	3	0	0	Positive
717	1	21	78	1	3	1	2	Positive
718	1	43	13	1	1	2	0	Positive
719	0	56	55	1	2	0	0	Positive
720	0	26	89	1	2	3	3	Positive
721	1	35	48	1	2	0	0	Positive
722	1	33	60	1	2	4	0	Positive
723	1	52	51	1	2	2	0	Positive
724	0	57	58	1	3	2	0	Positive
725	1	51	51	1	2	1	0	Positive
726	0	31	67	1	3	1	1	Positive
727	0	31	26	1	2	0	0	Positive
728	1	46	49	1	2	0	0	Positive
729	0	36	64	1	2	13	4	Positive
730	1	67	78	1	2	2	0	Positive
731	0	62	57	1	3	4	3	Positive
732	1	29	62	1	2	4	6	Positive
733	1	37	68	1	2	3	5	Positive
734	0	53	89	1	3	2	0	Positive
735	0	47	76	1	3	4	0	Positive
736	0	56	72	1	3	1	4	Positive
737	1	66	63	1	2	0	0	Positive
738	1	47	81	1	2	5	44	Positive
739	0	61	63	1	3	5	0	Positive
740	0	55	57	1	3	1	0	Positive
741	1	54	54	1	2	1	0	Positive
742	0	49	76	1	2	0	8	Positive
743	0	66	48	1	2	0	0	Positive
744	0	33	60	1	3	2	0	Positive
745	0	68	73	1	3	1	3	Positive
746	1	49	53	1	2	1	9	Positive
747	1	49	77	1	3	1	7	Positive
748	0	43	50	1	2	0	0	Positive
749	1	43	87	1	2	2	24	Positive
750	0	48	71	1	3	1	24	Positive
751	1	45	71	1	1	1	0	Positive
752	0	67	75	1	3	4	0	Positive
753	0	70	71	1	3	1	0	Positive
754	0	7	41	1	3	3	0	Positive
755	0	43	93	1	2	5	0	Positive
756	0	53	77	1	1	1	0	Positive
757	1	42	60	1	3	2	3	Positive
758	1	30	55	1	2	3	0	Positive
759	1	47	47	1	3	1	0	Positive
760	0	60	8	1	2	2	0	Positive
761	1	33	59	1	3	2	0	Positive
762	1	42	67	1	2	8	0	Positive
763	0	49	62	1	3	6	0	Positive
764	1	47	80	1	3	4	0	Positive
765	1	36	84	1	3	10	4	Positive
766	0	39	86	1	3	2	7	Positive
767	0	54	70	1	2	2	0	Positive
768	0	55	72	1	2	1	0	Positive
769	0	36	82	1	2	2	2	Positive
770	0	22	53	1	2	2	0	Positive
771	1	30	73	1	2	0	1	Positive
772	1	34	69	1	3	6	5	Positive
773	0	54	62	1	2	2	0	Positive
774	1	1	90	1	1	3	16	Positive
775	0	33	61	1	3	0	0	Positive
776	0	50	80	1	2	1	0	Positive
777	1	51	49	1	3	2	0	Positive
778	1	45	72	1	2	3	0	Positive
779	0	51	63	1	3	1	0	Positive
780	1	57	56	1	2	4	0	Positive
781	0	55	57	1	3	2	0	Positive
782	0	51	55	1	3	3	0	Positive
783	0	49	77	1	2	6	0	Positive
784	1	37	81	1	3	3	0	Positive
785	1	50	90	1	1	5	0	Positive
786	0	40	73	1	2	5	6	Positive
787	1	47	88	1	2	3	10	Positive
788	0	54	84	1	3	4	1	Positive
789	1	19	58	1	1	0	1	Positive
790	0	49	53	1	1	0	0	Positive
791	1	72	84	1	2	1	8	Positive
792	0	19	24	1	1	0	0	Positive
793	1	39	64	1	3	4	8	Positive
794	1	45	51	1	3	1	11	Positive
795	0	59	24	1	3	0	1	Positive
796	0	67	39	1	3	2	3	Positive
797	1	55	66	1	3	5	0	Positive
798	1	55	50	1	1	5	0	Positive
799	1	59	76	1	3	2	0	Positive
800	0	23	39	1	1	0	0	Positive
801	0	65	88	1	3	1	0	Positive
802	1	65	42	1	2	2	0	Positive
803	1	35	36	1	2	3	0	Positive
804	1	73	70	1	2	2	6	Positive
805	0	28	62	1	2	5	0	Positive
806	1	29	44	1	2	0	0	Positive
807	1	45	77	1	3	3	8	Positive
808	1	70	48	1	2	0	0	Positive
809	0	48	80	1	3	3	0	Positive
810	0	55	60	1	3	1	0	Positive
811	1	49	82	1	2	4	10	Positive
812	1	52	50	1	3	2	0	Positive
813	1	22	43	1	2	0	0	Positive
814	1	62	62	1	2	2	0	Positive
815	0	39	56	1	1	0	1	Positive
816	1	49	74	1	2	4	0	Positive
817	1	55	77	1	3	16	8	Positive
818	0	37	69	1	2	4	4	Positive
819	0	59	63	1	3	1	0	Positive
820	0	56	66	1	3	1	0	Positive
821	0	36	75	1	2	6	0	Positive
822	1	64	73	1	3	0	0	Positive
823	0	62	38	1	2	0	1	Positive
824	1	30	54	1	1	0	0	Positive
825	1	46	48	1	3	0	0	Positive
826	1	35	34	1	1	0	0	Positive
827	1	42	53	1	1	0	5	Positive
828	1	74	71	1	2	0	0	Negative
829	1	86	71	1	2	0	0	Negative
830	1	80	71	1	2	0	0	Negative
831	1	68	71	1	2	0	0	Negative
832	1	57	71	1	2	0	0	Negative
833	0	75	71	1	2	0	0	Negative
834	1	43	71	1	2	0	0	Negative
835	0	46	71	1	2	0	0	Negative
836	0	63	71	1	2	0	0	Negative
837	1	62	71	1	2	0	0	Negative
838	0	76	71	1	2	0	0	Negative
839	1	64	71	1	2	0	0	Negative
840	0	84	71	1	2	0	0	Negative
841	1	19	71	1	2	1	0	Negative
842	0	72	71	1	2	0	0	Negative
843	1	82	71	1	2	0	0	Negative
844	0	43	71	1	2	1	0	Negative
845	0	3	71	1	2	1	0	Negative
846	0	63	71	1	2	0	0	Negative
847	1	66	71	1	2	0	0	Negative
848	0	81	71	1	2	1	0	Negative
849	0	70	71	1	2	0	0	Negative
850	0	40	71	1	2	0	0	Negative
851	0	33	71	1	2	0	0	Negative
852	1	37	71	1	2	0	0	Negative
853	1	60	73	1	2	0	0	Not tested
854	1	65	73	1	2	0	0	Positive
855	1	69	73	1	2	0	0	Not tested
856	1	47	73	1	2	0	0	Not tested
857	1	52	73	1	2	0	0	Not tested
858	1	37	73	1	2	0	0	Not tested
859	0	77	73	1	2	0	0	Not tested
860	1	71	73	1	2	0	0	Not tested
861	1	55	73	1	2	0	0	Not tested
862	1	64	73	1	2	0	0	Not tested
863	1	63	73	1	2	0	0	Not tested
864	0	50	73	1	2	0	0	Not tested
865	1	42	73	1	2	0	0	Not tested
866	1	63	73	1	2	0	0	Not tested
867	0	27	73	1	2	0	0	Not tested
868	0	43	73	1	2	0	0	Not tested
869	1	65	73	1	2	0	0	Not tested
870	0	71	73	1	2	1	0	Negative
871	1	74	73	1	2	0	0	Not tested
872	1	52	52	1	2	1	0	Negative
873	0	54	66	1	3	1	0	Positive
874	1	31	66	1	3	1	0	Negative
875	1	67	65	1	2	0	1	Negative
876	1	46	65	1	2	0	1	Positive
877	0	18	65	1	2	0	1	Negative
878	0	40	65	1	2	0	1	Negative
879	0	67	65	1	2	0	0	Positive
880	1	68	65	1	2	0	0	Positive
881	0	67	65	1	2	0	0	Positive
882	0	70	65	1	2	0	0	Positive
883	0	32	34	1	3	0	0	Negative
884	0	30	34	1	3	0	0	Negative
885	1	40	34	1	3	0	0	Negative
886	0	23	34	1	3	0	0	Negative
887	0	22	34	1	3	0	0	Negative
888	1	38	34	1	3	0	0	Negative
889	0	7	34	1	3	1	0	Negative
890	0	36	34	1	3	1	0	Negative
891	0	50	34	1	3	0	0	Negative
892	1	24	34	1	3	0	0	Negative
893	0	53	34	1	3	1	0	Negative
894	0	31	34	1	3	0	0	Negative
895	1	34	34	1	3	0	0	Negative
896	0	35	34	1	3	0	0	Not tested
897	1	33	34	1	3	0	0	Not tested
898	1	0.25	34	1	3	0	0	Not tested
899	0	6	34	1	3	0	0	Not tested
900	0	4	34	1	3	0	0	Not tested
901	0	35	34	1	3	0	0	Not tested
902	1	30	34	1	3	0	0	Not tested
903	1	34	34	1	3	0	0	Not tested
904	1	47	34	1	3	0	0	Not tested
905	1	52	74	1	3	1	0	Not tested
906	0	52	74	1	3	1	0	Not tested
907	0	23	74	1	3	1	0	Not tested
908	0	23	74	1	3	1	0	Negative
909	1	56	55	1	3	0	0	Negative
910	1	64	55	1	3	0	0	Negative
911	1	78	55	1	3	1	1	Negative
912	0	74	55	1	3	1	1	Negative
913	0	47	55	1	3	1	1	Negative
914	0	11	55	1	3	1	1	Negative
915	1	28	55	1	3	0	1	Negative
916	0	27	55	1	3	0	1	Negative
917	1	55	55	1	3	0	0	Positive
918	0	54	55	1	3	0	0	Negative
919	1	59	55	1	3	0	0	Negative
920	0	58	55	1	3	0	0	Negative
921	1	59	55	1	3	0	0	Negative
922	1	44	55	1	3	0	0	Negative
923	1	67	50	1	3	0	0	Negative
924	1	55	50	1	3	0	1	Positive
925	1	48	50	1	3	0	1	Negative
926	1	52	50	1	3	0	1	Negative
927	0	48	50	1	3	0	1	Negative
928	1	73	50	1	3	0	1	Negative
929	0	70	50	1	3	0	1	Negative
930	0	12	50	1	3	0	1	Negative
931	0	10	50	1	3	1	0	Negative
932	1	55	50	1	3	0	0	Negative
933	1	37	50	1	3	0	0	Positive
934	1	57	50	1	3	0	0	Positive
935	1	58	50	1	3	0	1	Negative
936	1	65	50	1	3	0	0	Negative
937	0	55	50	1	3	0	0	Negative
938	0	23	53	1	3	1	0	Not tested
939	1	32	53	1	3	1	0	Not tested
940	1	33	53	1	3	1	0	Not tested
941	1	8	53	1	3	1	0	Not tested
942	1	3	53	1	3	1	0	Not tested
943	1	57	53	1	3	1	0	Positive
944	1	12	45	2	3	2	0	Positive
945	0	58	56	1	3	1	0	Negative
946	1	24	39	1	3	0	0	Negative
947	0	32	39	1	3	0	0	Negative
948	1	44	39	1	3	0	0	Negative
949	1	72	39	1	3	0	0	Negative
950	0	61	39	1	3	0	0	Negative
951	1	28	39	1	3	0	0	Negative
952	0	39	39	1	3	0	0	Negative
953	1	64	39	1	3	0	0	Negative
954	1	52	39	1	3	0	0	Negative
955	0	57	39	1	3	0	0	Negative
956	0	28	39	1	3	0	0	Negative
957	1	63	39	1	3	0	0	Negative
958	1	36	39	1	3	0	0	Negative
959	1	50	39	1	3	0	0	Negative
960	1	43	39	1	3	0	0	Negative
961	0	47	39	1	3	0	0	Negative
962	1	42	39	1	3	0	0	Negative
963	0	37	39	1	3	0	0	Negative
964	0	42	39	1	3	0	0	Negative
965	1	45	39	1	3	0	0	Negative
966	1	46	39	1	3	0	0	Negative
967	1	38	39	1	3	0	0	Negative
968	1	61	39	1	3	0	0	Negative
969	1	33	39	1	3	0	0	Negative
970	0	47	39	1	3	0	0	Negative
971	1	45	39	1	3	0	0	Negative
972	1	65	39	1	3	0	0	Negative
973	0	69	39	1	3	0	0	Negative
974	0	31	39	1	3	0	0	Negative
975	0	42	39	1	3	0	0	Negative
976	0	6	39	1	3	0	0	Negative
977	0	50	39	1	3	0	0	Negative
978	1	52	39	1	3	0	0	Negative
979	0	28	39	1	3	0	0	Negative
980	1	59	39	1	3	0	0	Negative
981	1	30	39	1	3	0	0	Negative
982	1	52	39	1	3	0	0	Negative
983	0	39	39	1	3	0	0	Negative
984	0	30	39	1	3	0	0	Negative
985	0	28	39	1	3	0	0	Negative
986	0	24	39	1	3	0	0	Negative
987	0	28	39	1	3	0	0	Negative
988	0	25	39	1	3	0	0	Negative
989	0	25	39	1	3	0	0	Negative
990	0	24	39	1	3	0	0	Negative
991	1	45	39	1	3	0	0	Negative
992	1	46	39	1	3	0	0	Negative
993	1	36	39	1	3	0	0	Negative
994	1	23	39	1	3	0	0	Negative
995	0	31	39	1	3	0	0	Negative
996	0	50	39	1	3	0	0	Negative
997	1	77	39	1	3	0	0	Negative
998	0	62	39	1	3	0	0	Negative
999	1	33	39	1	3	0	0	Negative
1000	1	37	39	1	3	0	0	Negative
1001	1	45	39	1	3	0	0	Negative
1002	0	38	39	1	3	0	0	Negative
1003	1	47	39	1	3	0	0	Negative
1004	1	61	39	1	3	0	0	Negative
1005	1	68	39	1	3	0	0	Negative
1006	1	52	39	1	3	0	0	Negative
1007	1	46	39	1	3	0	0	Negative
1008	0	68	39	1	3	0	0	Negative
1009	1	44	39	1	3	0	0	Negative
1010	1	29	39	1	3	0	0	Negative
1011	1	37	39	1	3	0	0	Negative
1012	1	42	39	1	3	0	0	Negative
1013	0	39	39	1	3	0	0	Negative
1014	0	55	39	1	3	0	0	Negative
1015	1	49	39	1	3	0	0	Negative
1016	0	47	39	1	3	0	0	Negative
1017	1	32	39	1	3	0	0	Negative
1018	1	75	39	1	3	0	0	Negative
1019	1	52	39	1	3	0	0	Negative
1020	0	31	39	1	3	0	0	Negative
1021	1	39	39	1	3	0	0	Negative
1022	0	35	39	1	3	0	0	Negative
1023	0	0.25	39	1	3	0	0	Negative
1024	0	27	39	1	3	0	0	Negative
1025	1	49	39	1	3	0	0	Negative
1026	0	84	39	1	3	0	0	Negative
1027	1	65	39	1	3	0	0	Negative
1028	1	54	39	1	3	0	0	Negative
1029	0	58	39	1	3	0	0	Negative
1030	0	32	39	1	3	0	0	Negative
1031	1	58	39	1	3	0	0	Negative
1032	0	27	39	1	3	0	0	Negative
1033	1	72	39	1	3	0	0	Negative
1034	1	48	39	1	3	0	0	Negative
1035	1	40	52	1	3	0	0	Negative
1036	0	42	52	1	3	0	0	Negative
1037	1	15	52	1	3	0	0	Negative
1038	1	45	52	1	3	0	0	Negative
1039	0	19	52	1	3	0	0	Negative
1040	0	11	52	1	3	0	0	Negative
1041	0	47	52	1	3	0	0	Negative
1042	1	74	52	1	3	0	0	Negative
1043	0	66	52	1	3	0	0	Negative
1044	0	25	52	1	3	0	0	Negative
1045	0	35	52	1	3	0	0	Negative
1046	1	27	50	1	3	0	0	Negative
1047	1	70	50	1	3	1	0	Negative
1048	0	44	50	1	3	0	0	Negative
1049	1	41	50	1	3	0	0	Negative
1050	1	43	50	1	3	0	0	Negative
1051	0	69	50	1	3	0	0	Negative
1052	1	41	50	1	3	0	0	Negative
1053	1	26	50	1	3	1	0	Negative
1054	0	47	50	1	3	1	0	Negative
1055	1	54	50	1	3	0	0	Negative
1056	1	45	50	1	3	0	0	Negative
1057	1	34	31	1	2	0	0	Negative
1058	1	35	31	1	2	0	0	Negative
1059	0	32	31	1	2	1	0	Not tested
1060	1	35	31	1	2	0	0	Negative
1061	1	39	31	1	2	0	0	Negative
1062	1	27	31	1	2	0	1	Negative
1063	1	38	31	1	2	0	1	Not tested
1064	0	24	31	1	2	0	1	Not tested
1065	1	31	31	1	2	0	1	Not tested
1066	1	32	31	1	2	0	0	Not tested
1067	1	31	31	1	2	0	0	Negative
1068	1	48	31	1	2	0	0	Not tested
1069	1	34	31	1	2	0	0	Not tested
1070	1	35	31	1	2	0	0	Not tested
1071	1	27	31	1	2	0	1	Negative
1072	1	30	31	1	2	0	1	Not tested
1073	1	33	31	1	2	0	0	Not tested
1074	1	40	31	1	2	0	0	Not tested
1075	1	20	43	1	3	0	0	Negative
1076	1	41	43	1	3	0	0	Negative
1077	1	20	43	1	3	1	0	Negative
1078	1	48	43	1	3	0	0	Negative
1079	1	58	31	1	3	0	1	Not tested
1080	0	37	31	1	3	0	1	Not tested
1081	1	54	31	1	3	0	1	Not tested
1082	0	21	31	1	3	0	1	Negative
1083	1	87	31	1	3	0	1	Not tested
1084	1	57	31	1	3	0	1	Not tested
1085	1	63	31	1	3	0	1	Not tested
1086	0	57	31	1	3	0	1	Not tested
1087	1	65	31	1	3	0	1	Not tested
1088	0	82	31	1	3	0	1	Not tested
1089	0	53	31	1	3	0	1	Not tested
1090	0	30	31	1	3	1	1	Positive
1091	0	46	31	1	3	0	0	Not tested
1092	1	28	31	1	3	0	0	Not tested
1093	1	66	16	1	2	1	0	Negative
1094	0	57	16	1	2	1	0	Negative
1095	1	40	16	1	2	1	0	Negative
1096	0	38	16	1	2	1	0	Negative
1097	0	8	16	1	2	1	0	Negative
1098	1	32	16	1	2	1	0	Negative
1099	1	18	66	1	3	1	0	Negative
1100	1	68	66	1	3	1	0	Negative
1101	1	23	42	1	3	0	0	Not tested
1102	0	90	42	1	1	0	0	Negative
1103	1	91	42	1	1	0	0	Negative
1104	1	52	42	1	1	0	0	Negative
1105	0	64	42	1	1	0	0	Negative
1106	0	57	42	1	1	0	0	Negative
1107	0	63	42	1	1	0	0	Negative
1108	0	26	24	1	2	0	0	Negative
1109	1	36	24	1	2	0	0	Negative
1110	0	25	24	1	2	0	0	Negative
1111	0	22	24	1	2	0	0	Negative
1112	0	50	38	1	3	0	1	Negative
1113	1	30	66	1	3	1	0	Positive
1114	1	33	66	1	3	1	0	Negative
1115	0	34	66	1	3	1	0	Negative
1116	0	10	66	1	3	1	0	Negative
1117	1	39	66	1	3	0	1	Negative
1118	0	15	66	1	3	0	1	Negative
1119	0	26	66	1	3	0	1	Negative
1120	0	39	66	1	3	0	1	Negative
1121	0	31	66	1	3	0	0	Negative
1122	1	33	66	1	3	0	0	Negative
1123	1	8	66	1	3	0	0	Negative
1124	0	34	66	1	3	0	0	Negative
1125	1	47	66	1	3	0	0	Negative
1126	1	47	66	1	3	0	0	Negative
1127	1	72	66	1	3	0	0	Negative
1128	0	64	66	1	3	0	0	Negative
1129	1	34	66	1	3	0	0	Negative
1130	0	36	66	1	3	0	0	Negative
1131	1	56	66	1	3	0	0	Negative
1132	0	62	66	1	3	1	0	Negative
1133	1	52	49	1	2	1	0	Negative
1134	0	21	49	1	2	1	0	Negative
1135	0	74	49	1	2	1	0	Negative
1136	1	84	49	1	2	1	0	Negative
1137	1	43	49	1	2	1	0	Negative
1138	0	36	49	1	2	1	0	Positive
1139	1	7	49	1	2	1	0	Negative
1140	1	44	48	1	2	0	0	Negative
1141	1	44	48	1	2	0	0	Negative
1142	1	43	48	1	2	0	0	Negative
1143	0	27	30	1	2	1	0	Negative
1144	1	27	30	1	2	0	0	Negative
1145	0	37	30	1	2	0	0	Negative
1146	1	26	30	1	2	0	0	Negative
1147	0	26	30	1	2	0	0	Negative
1148	1	27	30	1	2	0	0	Negative
1149	1	49	30	1	2	0	0	Negative
1150	0	32	30	1	2	0	0	Negative
1151	1	32	30	1	2	0	0	Negative
1152	0	36	30	1	2	0	0	Negative
1153	0	32	30	1	2	0	0	Negative
1154	1	20	30	1	2	0	0	Negative
1155	1	28	30	1	2	0	0	Negative
1156	0	25	30	1	2	0	0	Negative
1157	1	29	30	1	2	0	0	Negative
1158	0	32	30	1	2	0	0	Negative
1159	1	52	30	1	2	0	0	Negative
1160	0	53	30	1	2	0	0	Negative
1161	0	32	30	1	2	0	0	Negative
1162	0	29	30	1	2	0	0	Negative
1163	0	27	30	1	2	0	0	Negative
1164	0	27	30	1	2	0	0	Negative
1165	1	39	30	1	2	0	0	Negative
1166	0	26	30	1	2	0	0	Negative
1167	0	29	30	1	2	0	0	Negative
1168	1	39	30	1	2	0	0	Negative
1169	1	34	30	1	2	0	0	Negative
1170	0	33	30	1	2	0	0	Negative
1171	1	27	30	1	2	0	0	Negative
1172	0	57	30	1	2	0	0	Negative
1173	1	56	30	1	2	0	0	Negative
1174	0	30	30	1	2	0	0	Negative
1175	1	30	30	1	2	0	0	Negative
1176	0	47	30	1	2	0	0	Negative
1177	1	40	30	1	2	0	0	Negative
1178	1	42	30	1	2	0	0	Negative
1179	1	38	35	1	2	0	0	Not tested
1180	0	60	35	1	2	0	0	Not tested
1181	1	72	69	1	1	0	0	Negative
1182	1	39	32	1	1	0	0	Negative
1183	1	34	32	1	1	0	0	Negative
1184	1	42	32	1	1	0	0	Not tested
1185	0	30	32	1	1	0	0	Not tested
1186	1	25	32	1	1	0	0	Negative
1187	1	26	72	1	2	0	0	Not tested
1188	0	28	72	1	2	0	0	Negative
1189	0	53	24	1	2	1	0	Negative
1190	1	50	24	1	2	0	0	Negative
1191	1	31	24	1	2	0	0	Negative
1192	1	36	24	1	2	0	0	Negative
1193	1	24	24	1	2	0	0	Negative
1194	1	28	24	1	2	0	0	Negative
1195	1	28	24	1	2	0	0	Negative
1196	1	25	24	1	2	0	0	Negative
1197	1	36	24	1	2	0	0	Negative
1198	1	24	24	1	2	0	0	Negative
1199	1	28	24	1	2	0	0	Negative
1200	1	27	24	1	2	0	0	Negative
1201	1	27	24	1	2	0	0	Not tested
1202	1	26	24	1	2	0	0	Negative
1203	1	50	24	1	2	0	0	Negative
1204	1	27	24	1	2	0	0	Negative
1205	1	28	24	1	2	0	0	Negative
1206	1	48	24	1	2	0	0	Negative
1207	1	33	24	1	2	0	0	Negative
1208	0	50	24	1	2	0	0	Negative
1209	1	42	24	1	2	0	0	Negative
1210	0	53	24	1	2	0	0	Negative
1211	1	41	24	1	2	0	0	Negative
1212	1	29	24	1	2	0	0	Not tested
1213	1	29	24	1	2	0	0	Negative
1214	0	42	24	1	2	0	0	Negative
1215	1	12	24	1	2	0	0	Negative
1216	1	8	24	1	2	0	0	Negative
1217	1	36	24	1	2	0	0	Negative
1218	0	44	24	1	2	0	0	Negative
1219	1	21	24	1	2	0	0	Negative
1220	1	43	24	1	2	0	0	Negative
1221	1	42	24	1	2	0	0	Negative
1222	1	36	24	1	2	0	0	Negative
1223	1	39	24	1	2	0	0	Negative
1224	0	23	24	1	2	0	0	Negative
1225	1	36	24	1	2	0	0	Negative
1226	1	25	24	1	2	0	1	Negative
1227	0	44	24	1	2	0	1	Negative
1228	1	28	24	1	2	0	0	Negative
1229	1	35	24	1	2	0	0	Negative
1230	1	40	24	1	2	0	0	Negative
1231	1	43	24	1	2	0	0	Negative
1232	0	33	24	1	2	0	0	Negative
1233	1	7	24	1	2	0	0	Negative
1234	1	47	24	1	2	0	1	Negative
1235	0	21	24	1	2	0	0	Negative
1236	1	44	24	1	2	0	0	Negative
1237	0	12	24	1	2	0	0	Negative
1238	0	51	24	1	2	0	0	Negative
1239	0	19	24	1	2	1	0	Negative
1240	1	34	24	1	2	0	0	Negative
1241	1	34	24	1	2	0	0	Negative
1242	0	33	24	1	2	0	0	Negative
1243	1	52	24	1	2	1	0	Negative
1244	0	25	24	1	2	0	0	Negative
1245	0	31	24	1	2	0	0	Negative
1246	0	34	35	2	3	0	0	Negative
1247	1	26	24	1	2	0	0	Negative
1248	0	31	24	1	2	0	1	Not tested
1249	0	19	24	1	2	0	0	Negative
1250	0	20	24	1	2	0	0	Negative
1251	1	45	24	1	2	0	0	Negative
1252	1	46	24	1	2	0	0	Negative
1253	1	37	24	1	2	0	0	Negative
1254	1	30	24	1	2	0	0	Negative
1255	1	37	24	1	2	0	0	Negative
1256	0	47	24	1	2	0	0	Not tested
1257	1	33	24	1	2	0	0	Not tested
1258	0	34	24	1	2	0	0	Not tested
1259	1	46	24	1	2	0	0	Not tested
1260	1	44	24	1	2	0	0	Not tested
1261	0	26	24	1	2	0	0	Not tested
1262	1	27	24	1	2	0	0	Not tested
1263	1	27	24	1	2	0	0	Negative
1264	1	24	24	1	2	0	0	Not tested
1265	1	30	24	1	2	0	0	Not tested
1266	1	30	24	1	2	0	0	Not tested
1267	0	35	24	1	2	0	0	Not tested
1268	0	25	24	1	2	0	0	Negative
1269	1	24	24	1	2	0	0	Not tested
1270	1	49	24	1	2	0	0	Negative
1271	1	45	24	1	2	0	0	Negative
1272	1	30	24	1	2	0	0	Negative
1273	0	41	24	1	2	0	0	Negative
1274	1	44	24	1	2	0	0	Negative
1275	1	57	24	1	2	0	0	Negative
1276	1	34	24	1	2	0	0	Negative
1277	0	36	24	1	2	0	0	Negative
1278	1	25	24	1	2	0	0	Negative
1279	1	42	24	1	2	0	0	Negative
1280	1	51	24	1	2	0	0	Negative
1281	1	30	24	1	2	0	0	Negative
1282	1	51	51	1	3	0	0	Not tested
1283	0	11	51	1	3	0	0	Not tested
1284	1	84	51	1	3	1	0	Not tested
1285	1	36	51	1	3	0	0	Not tested
1286	0	51	51	1	3	0	0	Not tested
1287	1	57	51	1	3	0	0	Not tested
1288	1	52	51	1	3	1	0	Positive
1289	1	7	51	1	3	1	0	Not tested
1290	1	30	51	1	3	1	0	Not tested
1291	0	33	51	1	3	1	0	Not tested
1292	0	81	51	1	3	1	0	Not tested
1293	0	61	51	1	3	0	0	Not tested
1294	0	51	51	1	3	0	0	Not tested
1295	0	3	51	1	3	1	0	Not tested
1296	0	29	51	1	3	0	0	Negative
1297	0	24	51	1	3	0	0	Negative
1298	1	68	51	1	3	0	0	Negative
1299	1	39	51	1	3	0	0	Negative
1300	0	34	51	1	3	0	0	Not tested
1301	0	33	51	1	3	0	0	Not tested
1302	0	24	51	1	3	0	0	Not tested
1303	1	64	51	1	3	0	1	Not tested
1304	1	61	51	1	3	0	1	Not tested
1305	1	68	51	1	3	0	1	Not tested
1306	1	23	51	1	3	0	0	Not tested
1307	0	25	35	1	3	0	0	Negative
1308	1	61	35	1	3	0	0	Negative
1309	1	32	35	1	3	0	0	Not tested
1310	0	47	35	1	3	0	0	Not tested
1311	1	2	35	1	3	0	0	Not tested
1312	1	3	35	1	3	0	0	Not tested
1313	0	32	35	1	3	0	0	Not tested
1314	1	34	35	1	3	0	0	Not tested
1315	1	65	35	1	3	0	1	Not tested
1316	1	45	35	1	3	0	0	Not tested
1317	0	38	35	1	3	0	0	Not tested
1318	0	38	35	1	3	0	0	Negative
1319	1	51	35	1	3	0	0	Negative
1320	1	41	35	1	3	0	0	Negative
1321	1	43	35	1	3	0	0	Negative
1322	0	26	35	1	3	0	0	Negative
1323	1	44	35	1	3	0	0	Negative
1324	0	1	35	1	3	0	0	Negative
1325	0	34	35	1	3	0	0	Negative
1326	1	54	35	1	3	0	0	Negative
1327	1	4	35	1	3	0	0	Negative
1328	0	44	35	1	3	0	0	Negative
1329	1	81	35	1	3	0	0	Negative
1330	1	37	35	1	3	0	0	Negative
1331	0	57	35	1	3	0	1	Negative
1332	0	87	35	1	3	0	1	Negative
1333	0	66	35	1	3	0	1	Negative
1334	1	64	35	1	3	0	1	Negative
1335	0	37	35	1	3	0	1	Negative
1336	0	14	35	1	3	0	1	Negative
1337	0	36	35	1	3	0	1	Negative
1338	1	36	35	1	3	0	1	Negative
1339	0	34	35	1	3	0	0	Negative
1340	1	12	35	1	3	0	0	Negative
1341	0	61	35	2	3	2	0	Negative
1342	1	55	35	1	3	0	0	Negative
1343	1	2	35	2	3	1	0	Negative
1344	1	9	35	1	3	0	1	Negative
1345	1	38	35	1	3	0	1	Negative
1346	0	34	35	1	3	0	1	Negative
1347	1	38	35	1	3	0	1	Negative
1348	0	37	35	1	3	0	1	Negative
1349	1	15	35	1	3	0	1	Negative
1350	0	33	35	1	3	0	1	Negative
1351	1	60	35	1	3	0	1	Negative
1352	0	58	35	1	3	0	1	Negative
1353	1	41	35	1	3	0	1	Negative
1354	0	35	35	1	3	0	0	Negative
1355	1	33	35	1	3	1	0	Negative
1356	1	44	35	1	3	0	1	Negative
1357	0	42	35	1	3	0	0	Negative
1358	1	21	35	1	3	0	1	Negative
1359	0	1	35	1	3	1	0	Negative
1360	1	37	35	1	3	0	0	Negative
1361	0	3	35	1	3	0	0	Negative
1362	0	19	35	1	3	0	0	Negative
1363	1	21	35	1	3	0	0	Negative
1364	0	49	35	1	3	0	0	Negative
1365	1	46	35	1	3	0	0	Negative
1366	1	36	35	1	3	0	0	Negative
1367	1	53	35	1	3	0	0	Negative
1368	0	55	35	1	3	0	1	Negative
1369	0	25	35	1	3	0	0	Negative
1370	0	12	35	1	3	0	1	Negative
1371	0	30	35	1	3	0	1	Negative
1372	0	12	35	1	3	1	0	Negative
1373	0	37	35	1	3	0	0	Negative
1374	1	63	35	1	3	0	1	Negative
1375	1	30	35	1	3	0	0	Negative
1376	1	38	35	1	3	0	1	Negative
1377	0	27	35	1	3	0	0	Negative
1378	1	39	35	1	3	0	0	Negative
1379	0	85	35	1	3	0	1	Negative
1380	1	76	35	1	3	0	1	Negative
1381	1	60	35	1	3	0	1	Negative
1382	0	57	35	1	3	0	1	Negative
1383	0	54	35	1	3	0	1	Negative
1384	1	61	35	1	3	0	1	Negative
1385	0	30	35	1	3	0	1	Negative
1386	0	34	35	1	3	0	1	Negative
1387	1	8	35	1	3	0	1	Negative
1388	0	1	35	1	3	0	1	Negative
1389	0	43	35	1	3	0	1	Negative
1390	0	64	35	1	3	1	0	Negative
1391	0	28	35	1	3	0	0	Negative
1392	0	9	35	1	3	0	0	Negative
1393	1	38	35	1	3	0	0	Negative
1394	1	24	35	1	3	0	0	Negative
1395	0	54	35	1	3	0	0	Negative
1396	0	40	35	1	3	0	0	Negative
1397	0	7	35	1	3	0	0	Negative
1398	1	32	35	1	3	0	1	Not tested
1399	0	30	35	1	3	0	1	Not tested
1400	0	62	35	1	3	0	1	Not tested
1401	0	5	35	1	3	0	1	Not tested
1402	0	7	35	1	3	0	1	Not tested
1403	0	55	35	1	3	0	0	Not tested
1404	0	34	35	1	3	0	1	Positive
1405	1	70	35	1	3	1	0	Positive
1406	0	68	35	1	3	0	1	Positive
1407	0	34	35	1	3	0	0	Positive
1408	1	38	35	1	3	1	0	Positive
1409	0	61	56	1	3	0	0	Not tested
1410	1	57	56	1	3	0	0	Negative
1411	1	66	56	1	3	0	0	Negative
1412	0	62	56	1	3	0	0	Negative
1413	0	68	56	1	3	0	0	Negative
1414	1	47	56	1	3	0	0	Not tested
1415	1	36	56	1	3	0	0	Not tested
1416	0	44	56	1	3	0	0	Negative
1417	1	41	56	1	3	0	0	Negative
1418	1	67	56	1	3	0	0	Negative
1419	1	40	56	1	3	0	0	Negative
1420	1	35	56	1	3	0	0	Negative
1421	1	36	56	1	3	0	0	Negative
1422	1	62	56	1	3	0	0	Negative
1423	0	53	56	1	3	0	0	Negative
1424	0	70	56	1	3	0	0	Negative
1425	1	34	56	1	3	0	0	Negative
1426	0	5	56	1	3	0	0	Negative
1427	0	29	56	1	3	0	0	Negative
1428	1	51	56	1	3	0	0	Negative
1429	0	47	56	1	3	0	0	Negative
1430	1	23	56	1	3	0	0	Negative
1431	1	25	56	1	3	0	0	Negative
1432	1	2	56	1	3	1	0	Negative
1433	0	31	56	1	3	1	0	Negative
1434	1	30	56	1	3	1	0	Negative
1435	1	57	56	1	3	1	0	Negative
1436	1	20	56	1	3	0	0	Not tested
1437	1	41	56	1	3	0	0	Not tested
1438	0	48	56	1	3	0	0	Not tested
1439	1	41	56	1	3	0	0	Not tested
1440	1	23	56	1	3	0	0	Not tested
1441	0	44	56	1	3	0	0	Not tested
1442	0	22	56	1	3	0	0	Not tested
1443	1	48	56	1	3	0	0	Negative
1444	1	74	56	1	3	0	0	Negative
1445	1	2	56	1	3	1	1	Positive
1446	0	33	56	1	3	1	1	Positive
1447	1	63	62	1	2	0	0	Negative
1448	1	29	62	1	2	0	0	Negative
1449	1	45	62	1	2	0	0	Negative
1450	1	28	62	1	2	0	0	Negative
1451	1	23	62	1	2	0	0	Negative
1452	1	47	62	1	2	0	0	Negative
1453	0	30	62	1	2	0	0	Negative
1454	0	34	62	1	2	0	0	Negative
1455	1	25	62	1	2	0	0	Negative
1456	1	27	62	1	2	0	0	Negative
1457	1	27	62	1	2	0	0	Negative
1458	0	30	62	1	2	0	0	Negative
1459	1	71	62	1	2	0	0	Negative
1460	1	33	71	2	2	0	0	Negative
1461	0	30	71	2	2	0	0	Negative
1462	1	36	71	2	2	0	0	Negative
1463	0	35	71	2	2	0	0	Negative
1464	1	35	71	2	2	0	0	Negative
1465	0	7	71	2	2	0	0	Negative
1466	0	30	71	2	2	0	0	Negative
1467	0	26	71	2	2	0	0	Negative
1468	0	32	71	2	2	0	0	Negative
1469	1	30	71	2	2	0	0	Negative
1470	0	36	71	2	2	0	0	Negative
1471	1	10	71	2	2	0	0	Negative
1472	1	39	71	2	2	0	0	Negative
1473	1	28	71	2	2	0	0	Negative
1474	1	36	71	2	2	0	0	Negative
1475	1	32	51	2	2	2	2	Negative
1476	0	32	51	2	2	2	2	Negative
1477	1	58	51	2	2	2	2	Negative
1478	0	75	51	2	2	2	2	Negative
1479	1	63	51	1	2	0	0	Not tested
1480	1	41	51	1	2	0	0	Not tested
1481	0	36	51	1	2	0	0	Not tested
1482	1	50	51	1	2	0	0	Not tested
1483	0	41	67	1	3	0	1	Negative
1484	1	47	67	1	3	0	1	Negative
1485	1	15	67	1	3	0	1	Negative
1486	1	66	67	1	3	0	1	Negative
1487	0	66	67	1	3	0	1	Negative
1488	1	67	67	1	3	1	0	Positive
1489	0	39	67	1	3	1	0	Positive
1490	1	39	67	1	3	1	0	Positive
1491	0	15	39	1	3	1	0	Not tested
1492	0	8	39	1	3	1	0	Not tested
1493	0	36	39	1	3	1	0	Not tested
1494	1	66	39	1	3	1	0	Not tested
1495	0	63	39	1	3	1	0	Negative
1496	0	36	39	1	3	1	0	Not tested
1497	0	10	39	1	3	1	0	Negative
1498	1	8	39	1	3	1	0	Not tested
1499	1	49	39	1	3	0	0	Not tested
1500	1	25	39	1	3	0	0	Not tested
1501	0	38	67	1	3	1	0	Negative
1502	0	9	67	1	3	1	0	Negative
1503	1	5	67	1	3	1	0	Negative
1504	1	8	67	1	3	1	0	Negative
1505	0	87	67	2	3	0	2	Not tested
1506	1	23	67	2	3	2	0	Not tested
1507	0	32	67	2	3	2	0	Not tested
1508	0	56	67	2	3	0	0	Not tested
1509	0	48	67	2	3	0	0	Not tested
1510	0	63	67	2	3	0	0	Not tested
1511	0	45	67	2	3	0	0	Not tested
1512	0	54	67	2	3	0	0	Not tested
1513	1	61	67	2	3	0	0	Not tested
1514	0	34	67	2	3	0	0	Not tested
1515	1	53	67	2	3	0	2	Not tested
1516	1	77	67	2	3	0	2	Not tested
1517	0	75	67	2	3	0	2	Not tested
1518	1	49	67	2	3	0	2	Not tested
1519	0	47	67	2	3	0	2	Not tested
1520	1	22	67	2	3	0	2	Not tested
1521	1	56	67	2	3	0	2	Not tested
1522	0	51	67	2	3	0	2	Not tested
1523	0	24	67	2	3	0	2	Not tested
1524	1	51	67	2	3	0	2	Not tested
1525	1	25	67	2	3	0	2	Not tested
1526	0	50	67	2	3	0	0	Not tested
1527	1	52	67	2	3	0	0	Not tested
1528	0	51	67	2	3	0	2	Not tested
1529	0	41	67	2	3	0	2	Not tested
1530	0	18	67	2	3	0	2	Not tested
1531	0	11	67	2	3	0	2	Not tested
1532	1	46	67	2	3	0	2	Not tested
1533	1	66	67	2	3	0	2	Not tested
1534	1	49	67	2	3	0	2	Not tested
1535	1	30	56	1	3	1	0	Negative
1536	1	58	56	1	3	1	0	Negative
1537	1	59	57	1	3	1	0	Negative
1538	1	49	57	1	3	0	1	Negative
1539	1	13	57	1	3	1	0	Negative
1540	0	44	57	1	3	0	1	Negative
1541	0	71	57	1	3	0	1	Negative
1542	1	6	57	1	3	0	1	Not tested
1543	1	30	57	1	3	0	1	Not tested
1544	0	30	57	1	3	0	1	Negative
1545	1	33	57	1	3	0	1	Not tested
1546	0	33	57	1	3	0	1	Not tested
1547	0	8	57	1	3	0	1	Not tested
1548	1	30	57	1	3	0	1	Not tested
1549	1	53	57	1	3	0	1	Negative
1550	1	63	51	1	3	1	1	Negative
1551	0	27	51	1	3	0	1	Negative
1552	1	54	51	1	3	0	1	Negative
1553	0	55	51	1	3	0	1	Negative
1554	0	3	51	1	3	1	1	Negative
1555	0	88	51	1	3	0	1	Negative
1556	1	37	51	1	3	0	1	Negative
1557	0	35	51	1	3	0	1	Negative
1558	0	10	51	1	3	1	1	Negative
1559	1	73	51	1	3	0	1	Negative
1560	0	71	51	1	3	0	1	Negative
1561	0	46	51	1	3	0	1	Negative
1562	1	46	51	1	3	0	1	Negative
1563	1	6	51	1	3	0	1	Negative
1564	0	18	51	1	3	0	1	Negative
1565	1	79	77	2	3	2	2	Positive
1566	1	45	40	1	3	1	0	Not tested
1567	0	18	40	1	3	1	0	Not tested
1568	1	82	40	1	3	0	1	Not tested
1569	0	73	40	1	3	0	1	Not tested
1570	0	30	40	1	3	0	0	Not tested
1571	1	63	40	1	3	0	0	Negative
1572	1	18	40	1	3	0	0	Negative
1573	1	57	58	1	2	1	0	Positive
1574	0	25	58	1	2	0	0	Negative
1575	0	32	58	1	2	0	0	Negative
1576	0	38	58	1	2	0	0	Negative
1577	1	42	58	1	2	0	0	Negative
1578	1	42	58	1	2	0	0	Negative
1579	0	54	58	1	2	0	0	Negative
1580	1	65	58	1	2	0	0	Negative
1581	1	51	58	1	2	0	0	Negative
1582	0	55	57	1	3	0	1	Negative
1583	1	57	57	1	3	0	1	Negative
1584	1	31	57	1	3	0	1	Negative
1585	0	53	57	1	3	0	0	Negative
1586	0	1	57	1	3	0	0	Negative
1587	1	37	57	1	3	1	0	Negative
1588	1	3	57	1	3	1	0	Negative
1589	1	9	57	1	3	1	0	Negative
1590	1	63	57	1	3	1	0	Positive
1591	0	35	57	1	3	1	0	Positive
1592	1	44	68	1	2	0	0	Positive
1593	1	56	68	1	2	0	0	Negative
1594	0	60	68	1	2	0	0	Not tested
1595	0	56	68	1	2	0	0	Not tested
1596	1	68	68	1	2	0	0	Not tested
1597	0	69	68	1	2	0	0	Not tested
1598	1	72	68	1	2	0	0	Negative
1599	1	38	68	1	2	0	0	Not tested
1600	1	56	68	1	2	0	0	Negative
1601	1	29	68	1	2	0	0	Not tested
1602	0	53	68	1	2	0	0	Not tested
1603	1	3	68	1	2	0	0	Not tested
1604	1	52	68	1	2	0	0	Not tested
1605	1	29	68	1	2	0	0	Not tested
1606	0	48	68	1	2	0	0	Not tested
1607	0	54	68	1	2	0	0	Not tested
1608	1	31	68	1	2	0	0	Negative
1609	1	41	68	1	2	0	0	Not tested
1610	1	25	68	1	2	0	0	Negative
1611	1	67	68	1	2	0	0	Negative
1612	1	60	68	1	2	0	0	Negative
1613	1	74	68	1	2	0	0	Negative
1614	1	56	68	1	2	0	0	Not tested
1615	1	55	68	1	2	0	0	Not tested
1616	1	67	68	1	2	0	0	Not tested
1617	1	72	68	1	2	0	0	Not tested
1618	1	52	68	1	2	0	0	Negative
1619	1	63	68	1	2	0	0	Negative
1620	1	71	68	1	2	0	0	Negative
1621	1	84	68	1	2	0	0	Negative
1622	1	64	68	1	2	0	0	Negative
1623	1	69	68	1	2	0	0	Not tested
1624	0	68	68	1	2	1	0	Negative
1625	1	34	68	1	2	1	0	Negative
1626	0	10	68	1	2	1	0	Not tested
1627	1	43	68	1	2	0	0	Not tested
1628	1	44	68	1	2	0	0	Negative
1629	1	57	68	1	2	0	0	Negative
1630	1	52	68	1	2	0	0	Not tested
1631	1	53	68	1	2	0	0	Negative
1632	1	62	68	1	2	0	0	Not tested
1633	1	63	68	1	2	0	0	Negative
1634	1	41	68	1	2	0	0	Negative
1635	1	76	68	1	2	0	0	Negative
1636	1	53	68	1	2	0	0	Negative
1637	1	56	68	1	2	0	0	Negative
1638	1	52	68	1	2	0	0	Negative
1639	0	57	68	1	2	0	0	Not tested
1640	0	37	68	1	2	0	0	Not tested
1641	1	64	68	1	2	0	0	Negative
1642	0	53	68	1	2	0	0	Negative
1643	1	50	68	1	2	0	0	Not tested
1644	1	49	68	1	2	0	0	Negative
1645	0	65	43	1	3	0	0	Negative
1646	0	46	43	1	3	1	0	Negative
1647	0	19	43	1	3	1	0	Negative
1648	0	9	43	1	3	1	0	Negative
1649	1	76	43	1	3	0	0	Negative
1650	1	37	43	1	3	0	0	Not tested
1651	0	39	43	1	3	0	0	Not tested
1652	1	39	43	1	3	0	0	Not tested
1653	1	48	43	1	3	0	0	Not tested
1654	1	48	43	1	3	0	0	Not tested
1655	0	47	43	1	3	0	0	Not tested
1656	1	49	43	1	3	0	0	Not tested
1657	1	49	43	1	3	0	0	Not tested
1658	1	32	43	1	3	0	0	Not tested
1659	0	32	43	1	3	0	0	Not tested
1660	0	25	43	1	3	0	1	Not tested
1661	0	52	43	1	3	0	1	Not tested
1662	0	50	43	1	3	0	1	Not tested
1663	1	20	43	1	3	0	1	Not tested
1664	1	62	31	1	3	0	0	Negative
1665	0	17	31	1	3	0	0	Negative
1666	1	36	31	1	3	0	0	Negative
1667	0	29	31	2	3	2	0	Negative
1668	0	0.5833	31	2	3	2	0	Negative
1669	0	53	31	2	3	2	0	Negative
1670	0	31	31	2	3	2	0	Negative
1671	0	34	62	1	2	1	0	Negative
1672	0	4	62	1	2	1	0	Negative
1673	0	52	52	1	2	1	0	Not tested
1674	0	18	52	1	2	1	0	Not tested
1675	1	60	52	1	2	0	0	Negative
1676	1	40	52	1	2	0	0	Not tested
1677	1	57	52	1	2	0	0	Not tested
1678	0	53	52	1	2	0	0	Not tested
1679	1	37	52	1	2	0	0	Not tested
1680	0	37	52	1	2	0	0	Not tested
1681	0	11	52	1	2	0	0	Not tested
1682	1	62	52	1	2	0	0	Not tested
1683	0	59	52	1	2	0	0	Not tested
1684	1	54	52	1	2	0	0	Not tested
1685	0	51	52	1	2	0	0	Not tested
1686	0	23	52	1	2	0	0	Not tested
1687	0	27	52	1	2	0	0	Not tested
1688	1	27	52	1	2	0	0	Not tested
1689	0	46	52	1	2	0	0	Not tested
1690	1	17	52	1	2	0	0	Not tested
1691	1	3	52	1	2	0	0	Not tested
1692	0	5	52	1	2	0	0	Not tested
1693	0	26	52	1	2	0	0	Not tested
1694	1	25	52	1	2	0	0	Not tested
1695	1	22	52	1	2	0	0	Not tested
1696	0	50	52	1	2	0	0	Not tested
1697	1	49	52	1	2	0	0	Not tested
1698	0	34	52	1	2	0	0	Not tested
1699	1	55	52	1	2	0	0	Not tested
1700	1	30	52	1	2	0	0	Not tested
1701	1	28	52	1	2	0	0	Not tested
1702	1	40	52	1	2	0	0	Not tested
1703	0	48	52	1	2	0	0	Not tested
1704	1	51	52	1	2	0	0	Not tested
1705	1	23	52	1	2	0	0	Not tested
1706	0	88	52	1	2	0	0	Not tested
1707	0	26	52	1	2	0	0	Not tested
1708	1	25	52	1	2	0	0	Negative
1709	1	7	52	1	2	0	0	Not tested
1710	0	69	52	1	2	0	0	Not tested
1711	0	68	52	1	2	0	0	Not tested
1712	1	3	52	1	2	0	0	Not tested
1713	1	48	52	1	2	0	0	Not tested
1714	1	17	52	1	2	0	0	Not tested
1715	0	78	52	1	2	0	0	Not tested
1716	1	49	52	1	2	0	0	Not tested
1717	0	41	52	1	2	0	0	Not tested
1718	1	17	52	1	2	0	0	Not tested
1719	0	74	52	1	2	0	0	Not tested
1720	1	75	52	1	2	0	0	Not tested
1721	0	40	52	1	2	0	0	Not tested
1722	1	45	52	1	2	0	0	Not tested
1723	0	19	52	1	2	0	0	Not tested
1724	1	9	52	1	2	0	0	Not tested
1725	0	30	41	1	3	1	0	Negative
1726	1	3	41	1	3	1	0	Negative
1727	0	69	66	1	2	0	0	Negative
1728	0	54	66	1	2	0	0	Negative
1729	1	49	66	1	2	0	0	Negative
1730	1	86	66	1	2	0	0	Negative
1731	1	67	66	1	2	0	0	Negative
1732	0	26	66	1	2	0	0	Negative
1733	1	66	57	1	3	1	0	Positive
1734	1	25	47	1	1	0	0	Negative
1735	0	78	46	1	3	0	0	Not tested
1736	1	36	46	1	3	0	0	Not tested
1737	0	46	46	1	3	1	0	Negative
1738	1	15	46	1	3	1	0	Negative
1739	0	55	46	1	3	0	0	Negative
1740	0	54	46	1	3	0	0	Negative
1741	1	49	46	1	3	0	0	Negative
1742	1	59	46	1	3	0	0	Negative
1743	1	70	30	1	1	1	0	Negative
1744	0	68	30	1	1	1	0	Negative
1745	1	34	30	1	1	1	0	Negative
1746	1	5	30	1	1	1	0	Negative
1747	1	47	45	1	3	1	0	Negative
1748	1	54	55	1	3	0	0	Negative
1749	1	39	55	1	3	1	0	Negative
1750	1	57	55	1	3	0	0	Negative
1751	1	30	55	1	3	0	0	Negative
1752	1	56	55	1	3	0	0	Negative
1753	1	52	55	1	3	0	0	Negative
1754	1	38	55	1	3	0	0	Negative
1755	1	55	55	1	3	0	0	Negative
1756	1	55	55	1	3	0	0	Negative
1757	1	26	55	1	3	0	0	Negative
1758	1	50	55	1	3	0	0	Negative
1759	1	49	55	1	3	1	0	Negative
1760	1	43	55	1	3	1	0	Negative
1761	1	43	55	1	3	0	0	Negative
1762	1	47	55	1	3	0	0	Negative
1763	1	20	55	1	3	0	0	Negative
1764	1	63	55	1	3	0	0	Negative
1765	0	28	55	1	3	0	0	Negative
1766	0	63	55	1	3	0	0	Negative
1767	0	53	55	1	3	0	0	Negative
1768	1	50	55	1	3	0	0	Negative
1769	1	20	55	1	3	0	0	Negative
1770	0	21	55	1	3	0	0	Negative
1771	0	19	55	1	3	0	0	Negative
1772	1	21	55	1	3	0	0	Negative
1773	0	78	55	1	3	0	0	Negative
1774	0	50	55	1	3	0	0	Negative
1775	0	60	55	1	3	0	0	Negative
1776	1	39	55	1	3	0	0	Negative
1777	0	33	55	1	3	0	0	Negative
1778	0	48	55	1	3	0	0	Negative
1779	0	53	55	1	3	0	0	Negative
1780	0	57	55	1	3	0	0	Negative
1781	1	14	55	1	3	0	0	Negative
1782	1	40	55	1	3	0	0	Negative
1783	1	30	55	1	3	0	0	Negative
1784	0	44	55	1	3	0	0	Negative
1785	0	20	55	1	3	0	0	Negative
1786	0	14	55	1	3	0	0	Negative
1787	1	48	55	1	3	0	0	Negative
1788	0	45	41	1	2	1	0	Negative
1789	0	14	41	1	2	1	0	Negative
1790	0	2	41	1	2	1	0	Negative
1791	1	42	41	1	2	0	0	Not tested
1792	1	64	41	1	2	1	0	Not tested
1793	0	61	41	1	2	1	0	Not tested
1794	1	24	54	1	3	1	0	Not tested
1795	0	40	54	1	3	0	1	Not tested
1796	0	25	54	1	3	0	1	Not tested
1797	0	32	54	1	3	0	1	Not tested
1798	0	51	54	1	3	1	0	Positive
1799	0	39	39	1	2	1	0	Negative
1800	1	12	39	1	2	1	0	Positive
1801	1	69	66	2	2	2	0	Negative
1802	0	22	55	1	2	0	0	Negative
1803	0	32	55	1	2	0	0	Negative
1804	0	55	55	1	2	0	0	Negative
1805	0	77	55	1	2	0	0	Negative
1806	1	46	55	1	2	0	1	Negative
1807	0	37	55	1	2	0	0	Negative
1808	1	26	55	1	2	0	0	Negative
1809	1	19	55	1	2	0	0	Negative
1810	1	43	55	1	2	0	1	Negative
1811	1	57	55	1	2	0	1	Negative
1812	1	28	55	1	2	0	1	Negative
1813	0	34	55	1	2	0	0	Negative
1814	0	38	55	1	2	0	1	Negative
1815	1	42	55	1	2	0	0	Negative
1816	1	64	55	1	2	0	0	Negative
1817	0	12	55	1	2	0	0	Negative
1818	0	81	55	1	2	0	0	Negative
1819	0	53	55	1	2	0	1	Negative
1820	1	25	55	1	2	0	0	Negative
1821	1	53	55	1	2	0	0	Negative
1822	0	39	55	1	2	0	0	Negative
1823	0	29	55	1	2	0	1	Negative
1824	1	62	55	1	2	0	0	Negative
1825	1	57	55	1	2	0	1	Negative
1826	1	7	55	1	2	0	1	Negative
1827	0	9	55	1	2	0	1	Negative
1828	1	35	55	1	2	0	1	Negative
1829	0	50	55	1	2	0	0	Negative
1830	1	12	55	1	2	0	0	Negative
1831	1	30	33	1	2	1	0	Negative
1832	1	33	56	1	2	0	0	Negative
1833	1	57	56	1	2	0	0	Negative
1834	1	54	56	1	2	0	0	Negative
1835	0	43	56	1	2	0	0	Negative
1836	0	38	56	1	2	0	0	Not tested
1837	1	47	56	1	2	0	0	Not tested
1838	1	39	56	1	2	0	0	Not tested
1839	1	37	56	1	2	0	0	Not tested
1840	1	30	56	1	2	0	0	Not tested
1841	1	39	56	1	2	0	0	Not tested
1842	1	30	56	1	2	0	0	Not tested
1843	1	52	56	1	2	0	0	Negative
1844	1	36	56	1	2	0	0	Negative
1845	1	53	56	1	2	0	0	Negative
1846	1	46	56	1	2	0	1	Negative
1847	1	48	56	1	2	0	0	Negative
1848	1	33	56	1	2	0	0	Negative
1849	1	38	56	1	2	0	0	Negative
1850	0	31	56	1	2	0	0	Negative
1851	0	3	56	1	2	0	0	Negative
1852	1	56	56	1	2	0	0	Negative
1853	1	64	56	1	2	0	0	Negative
1854	1	46	56	1	2	0	1	Negative
1855	1	62	56	1	2	0	0	Negative
1856	1	37	56	1	2	0	0	Negative
1857	1	51	56	1	2	0	0	Negative
1858	1	55	56	1	2	0	0	Negative
1859	1	57	56	1	2	0	0	Negative
1860	1	41	56	1	2	0	0	Negative
1861	1	45	56	1	2	0	0	Negative
1862	0	52	56	1	2	0	0	Negative
1863	1	45	56	1	2	0	0	Negative
1864	1	37	56	1	2	0	0	Negative
1865	1	48	56	1	2	0	0	Negative
1866	1	41	56	1	2	0	0	Negative
1867	1	45	56	1	2	0	0	Negative
1868	1	54	56	1	2	0	0	Negative
1869	1	47	56	1	2	0	0	Negative
1870	1	34	56	1	2	0	0	Negative
1871	1	46	56	1	2	0	0	Negative
1872	1	76	56	1	2	0	0	Negative
1873	1	35	56	1	2	0	0	Negative
1874	0	63	56	1	2	0	0	Negative
1875	1	41	56	1	2	0	0	Negative
1876	1	72	56	1	2	0	0	Negative
1877	1	38	56	1	2	0	0	Negative
1878	1	65	56	1	2	0	0	Negative
1879	1	61	56	1	2	0	0	Negative
1880	1	49	56	1	2	0	0	Negative
1881	1	44	56	1	2	0	0	Positive
1882	0	43	56	1	2	0	0	Negative
1883	1	68	56	1	2	0	0	Negative
1884	0	37	56	1	2	0	0	Negative
1885	1	40	56	1	2	0	0	Negative
1886	1	48	56	1	2	0	0	Negative
1887	1	37	56	1	2	0	0	Negative
1888	0	69	56	1	2	0	0	Negative
1889	1	32	56	1	2	0	0	Negative
1890	0	42	56	1	2	0	0	Negative
1891	0	55	56	1	2	0	0	Negative
1892	0	58	56	1	2	0	0	Negative
1893	1	48	56	1	2	0	0	Negative
1894	1	67	56	1	2	0	0	Negative
1895	1	20	56	1	2	0	0	Negative
1896	1	75	56	1	2	0	0	Positive
1897	1	46	56	1	2	0	0	Positive
1898	0	50	56	1	2	0	0	Positive
1899	1	62	56	1	2	0	0	Positive
1900	1	64	56	1	2	0	1	Positive
1901	1	40	56	1	2	0	0	Positive
1902	1	64	56	1	2	0	0	Negative
1903	0	61	63	1	2	1	0	Negative
1904	0	59	63	1	2	0	0	Not tested
1905	1	34	17	1	3	0	0	Negative
1906	1	16	17	1	3	0	0	Negative
1907	1	44	17	1	3	0	0	Negative
1908	1	47	17	1	3	0	0	Negative
1909	0	52	17	1	3	0	0	Negative
1910	1	50	17	1	3	0	0	Negative
1911	1	66	38	1	3	0	1	Negative
1912	0	66	38	1	3	0	1	Negative
1913	0	66	38	1	3	1	0	Negative
1914	1	67	38	1	3	1	0	Negative
1915	1	17	38	1	3	1	0	Negative
1916	1	43	38	1	3	1	0	Positive
1917	0	33	38	1	3	0	1	Positive
1918	0	10	32	1	1	0	1	Negative
1919	0	18	32	1	1	0	1	Negative
1920	0	46	32	1	1	0	1	Negative
1921	1	49	32	1	1	0	1	Negative
1922	0	74	32	1	1	0	1	Negative
1923	0	56	32	1	1	1	0	Negative
1924	0	3	32	1	1	1	0	Negative
1925	1	32	32	1	1	1	0	Negative
1926	1	24	44	1	3	0	0	Not tested
1927	1	48	44	1	3	0	0	Negative
1928	1	27	54	1	3	1	1	Positive
1929	1	18	54	1	3	0	1	Not tested
1930	1	27	54	1	3	1	0	Positive
1931	1	51	54	1	3	0	1	Positive
1932	0	50	54	1	3	0	1	Not tested
1933	0	53	54	1	3	1	0	Positive
1934	0	33	41	2	2	0	0	Negative
1935	1	26	41	1	1	0	0	Negative
1936	1	34	41	1	1	0	1	Negative
1937	1	40	41	1	1	0	0	Negative
1938	1	41	41	1	1	0	0	Negative
1939	1	16	41	1	1	0	0	Negative
1940	0	10	41	1	1	0	0	Negative
1941	1	32	41	1	1	0	0	Negative
1942	0	32	41	1	1	0	0	Negative
1943	0	9	41	1	1	0	0	Negative
1944	0	31	41	1	1	0	0	Negative
1945	0	9	41	1	1	0	0	Negative
1946	1	5	41	1	1	0	0	Negative
1947	0	37	41	1	1	0	0	Negative
1948	1	34	41	1	1	0	0	Negative
1949	0	29	41	1	1	0	0	Negative
1950	1	4	41	1	1	0	0	Negative
1951	0	7	41	1	1	0	0	Negative
1952	0	18	41	1	1	1	0	Negative
1953	0	75	41	1	1	0	1	Negative
1954	1	9	41	1	1	1	0	Negative
1955	1	46	41	1	1	0	0	Not tested
1956	0	21	41	1	1	0	0	Negative
1957	0	47	41	1	1	0	0	Negative
1958	1	79	41	1	1	1	0	Negative
1959	1	46	41	1	1	0	0	Negative
1960	1	40	41	1	1	0	0	Negative
1961	0	31	40	1	2	0	0	Negative
1962	1	33	40	1	2	0	0	Negative
1963	1	9	40	1	2	0	0	Negative
1964	0	7	40	1	2	0	0	Negative
1965	1	47	20	1	2	1	0	Not tested
1966	0	46	20	1	2	1	0	Not tested
1967	1	13	20	1	2	1	0	Not tested
1968	1	30	20	1	2	0	0	Not tested
1969	1	24	20	1	2	0	0	Negative
1970	0	47	20	1	2	0	0	Negative
1971	1	38	66	3	3	3	0	Negative
1972	0	38	37	1	2	1	0	Negative
1973	1	11	37	1	2	1	0	Negative
1974	0	56	55	1	2	1	0	Negative
1975	1	33	55	1	2	1	0	Negative
1976	0	34	55	1	2	1	0	Negative
1977	1	9	55	1	2	1	0	Negative
1978	1	5	55	1	2	1	0	Negative
1979	1	80	55	1	2	0	1	Negative
1980	0	75	55	1	2	0	1	Negative
1981	0	50	55	1	2	0	1	Negative
1982	1	51	55	1	2	0	1	Negative
1983	0	24	55	1	2	0	1	Negative
1984	1	17	55	1	2	0	1	Negative
1985	0	46	55	1	2	0	1	Negative
1986	1	49	55	1	2	0	1	Negative
1987	0	10	55	1	2	0	1	Negative
1988	1	20	55	1	2	0	1	Negative
1989	0	45	55	1	2	0	0	Negative
1990	0	50	55	1	2	0	0	Negative
1991	0	72	70	1	2	0	1	Not tested
1992	1	75	70	1	2	0	1	Negative
1993	1	45	70	1	2	0	1	Negative
1994	0	41	70	1	2	0	1	Negative
1995	0	91	70	1	2	0	1	Negative
1996	1	68	70	1	2	0	1	Negative
1997	0	66	70	1	2	0	1	Negative
1998	1	68	70	1	2	0	1	Negative
1999	1	22	46	1	3	1	0	Positive
[truncated: 13,642 more rows]
